# Supplementary material for: Reversible thermal regulation for bifunctional dynamic control of gene expression in Escherichia coli
Source: Nat Commun. 2021 Mar 3;12:1411. doi: 10.1038/s41467-021-21654-x (PMC7930084; doi:10.1038/s41467-021-21654-x)
Supplement: Supplementary file 10 — Supplementary Data 1 [file 41467_2021_21654_MOESM10_ESM.xlsx]

## Sheet: Plasmids
Supplementary Data 1. Plasmids used in this study
studies	No.	Catogery	ori	antibiotic	description	references
T-switch charactrization	155	P15a-PphIF-sfgfp	p15a	Cm	expression module of sfgfp controlled by PphIF, which is correspondingly repressed by PhIF encoded by phIF, and RBS2000, one of the mother-constructs composing double-plasmid thermalsensitive bioswitch (T-switch).	(Stanton et al., 2014)
	196	P15a-sfgfp	p15a	Cm	negative control derived from 155 by removing the promoter of sfgfp, PphIF
	163	P15a-PphIF-sfgfp(LVA)	p15a	Cm	derived from 155 by adding a degradation tag, LVA, to sfGFP	(Flynn et al., 2001)
	147	p15a-PphIF-lacI-sfgfp	p15a	Cm	derived from 155 for co-expression of lacI and sfgfp, namely lacI-sfgfp, controlled by PphIF promoter
morphology control	221	p15a-PphIF(B0033)-mreB	p15a	Cm	derivates of 155, sphere shape-controlled gene mreB under the control of PphIF by replacing RBS2000 with RBS B0033	(Jiang et al., 2016)
polymer synthesis of 3HB and 4HB	170	p15a-PphIF-orfZ-sucD-4hbd-Pporin-phaC	p15a	Cm	derived from 155 by replacing sfgfp with 4HB synthesis cluster, orfZ-sucD-4hbd, controlled by PphIF, in corporation of constivtutive expression of phaC	(Ye et al., 2018)
	150	p15a-PphIF-phaA(LVA)-phaB(AAV)-Pporin-phaC	p15a	Cm	derived from 170 by replacing 4HB synthesis cluster, orfZ-sucD-4hbd, with operon containing phaA and phaB gene with LVA and AAV degradation rag, respectively
debugging 3HB and 34HB synthesis flux	436	p15a-Ptac(RBS2000)-sfgfp	p15a	Cm	derived from 155 for inducible expression of sfgfp by replacing PphIF promoter with a tac promoter, Ptac, and carrying a constivtutive expression unit of lacI
	437	p15a-Ptac(RBSphaC)-sfgfp	p15a	Cm	derived from 436 by replacing RBS2000 with the predicted RBS of phaC from Rostonia eutropha, namely RBSphaC
	434	p15a-Ptac(RBS2000)-phaCAB	p15a	Cm	derivates of 436 for induced expression of P3HB syntheis operon from Rostonia eutropha, phaCBA, in the present of IPTG
	435	p15a-Ptac(RBSphaC)-phaC-orfZ-sucD-4hbd	p15a	Cm	derivates of 437 for induced expression of phaC of Rostonia eutropha (phaC) together with P4HB syntheis cluster, orfZ-sucD-4hbd, in the present of IPTG
T-switch charactrization	228	pSB4K5-PR-sfgfp	pSC101	Kan	low copy-number expression vector pSB4K5 containing sfgfp driven by thermal responsive promoter PR regulated by CI857 encoded by ci857 driven by PRM rpomoter
	197	pSB4K5-sfgfp	pSC101	Kan	negative control of thermal regulation module derived from 228 by illuminating PR promoter
	165	pSB4K5-PR-phIF-mrfp	pSC101	Kan	derivates of 228 carrying phIF-mrfp expression module encoding tetR family repressor PhIF and reporter mRFP, respectively, one of the mother-constructs composing double-plasmid thermalsensitive bioswitch (T-switch)
	166	pSB4K5-PR-phIF-mrfp(AAV)	pSC101	Kan	derived from 165 by adding a degradation tag, AAV, to mRFP
	167	pSB4K5-PR(lacO)-phIF-mrfp	pSC101	Kan	derived from 165 by placing a LacI-associated operator, lacO, right after PR promoter region
	168	pSB4K5-PR(lacO)-phIF-mrfp(AAV)	pSC101	Kan	derived from 166 by placing a LacI-associated operator, lacO, right after PR promoter region
morphology control	145	pSB4K5-PR-phIF-ftsZ	pSC101	Kan	derivates of 165, replacing mrfp with cell-division associatedgene ftsZ under the control of PphIF achieving fibre-shape control of cells	(Jiang et al., 2016)
polymer synthesis of 3HB and 4HB	169	pSB4K5-PR-phIF-phaA(LVA)-phaB(AAV)	pSC101	Kan	derivates of 165, replacing mrfp with 3HB synthesis pathway, containing phaA and phaB of Rostonia eutropha linked with degradation tag LAV and AAV, respectively, forming phaA(LVA)-phaB(AAV) cluster controlled by thermal sensitive promoter, PR	(Li et al., 2010)
	149	pSB4K5-PR-phIF-orfZ-SucD-4hbd	pSC101	Kan	derivates of 165, replacing mrfp with 4HB synthesis cluster, orfZ-sucD-4hbd, controlled by thermal sensitive promoter, PR
debugging 3HB and 34HB synthesis flux	68	pBHR68-PRE-phaC-phaA-phaB	ColE1	Amp	constitutive expression of phaCAB expression module from Rostonia eutropha in high copy-number vessel pBHR68, for efficient P3HB synthesis	(Spiekermann et al., 1999)
1. Stanton, B. C. et al. Genomic mining of prokaryotic repressors for orthogonal logic gates. Nat. Chem. Biol. 10, 99–105 (2014).
2. Flynn, J. M. et al. Overlapping recognition determinants within the ssrA degradation tag allow modulation of proteolysis. Proc. Natl. Acad. Sci. U. S. A. 98, 10584–10589 (2001).
3. Jiang, X. R. & Chen, G. Q. Morphology engineering of bacteria for bio-production. Biotechnol Adv 34, 435–440 (2016).
4. Ye, J. et al. Engineering of Halomonas bluephagenesis for low cost production of poly(3-hydroxybutyrate-co-4-hydroxybutyrate) from glucose. Metab Eng 47, 143–152 (2018).
5. Li, Z. J. et al. Production of poly(3-hydroxybutyrate-co-4-hydroxybutyrate) from unrelated carbon sources by metabolically engineered Escherichia coli. Metab. Eng. 12, 352–359 (2010).
6. Spiekermann, P., Rehm, B. H. A., Kalscheuer, R., Baumeister, D. & Steinbüchel, A. A sensitive, viable-colony staining method using Nile red for direct screening of bacteria that accumulate polyhydroxyalkanoic acids and other lipid storage compounds. Arch Microbiol 171, 73–80 (1999).

## Sheet: Sheet1
No.	Gene/Parts	Catogery	Description	Sequence
1	p15a	Origin of Replication	Medium copy number	tttccataggctccgcccccctgacaagcatcacgaaatctgacgctcaaatcagtggtggcgaaacccgacaggactataaagataccaggcgtttcccctggcggctccctcgtgcgctctcctgttcctgcctttcggtttaccggtgtcattccgctgttatggccgcgtttgtctcattccacgcctgacactcagttccgggtaggcagttcgctccaagctggactgtatgcacgaaccccccgttcagtccgaccgctgcgccttatccggtaactatcgtcttgagtccaacccggaaagacatgcaaaagcaccactggcagcagccactggtaattgatttagaggagttagtcttgaagtcatgcgccggttaaggctaaactgaaa…
2	pSC101	Origin of Replication	Low copy number	ctgtcagaccaagtttacgagctcgcttggactcctgttgatagatccagtaatgacctcagaactccatctggatttgttcagaacgctcggttgccgccgggcgttttttattggtgagaatccaagcactagggacagtaagacgggtaagcctgttgatgataccgctgccttactgggtgcattagccagtctgaatgacctgtcacgggataatccgaagtggtcagactggaaaatcagagggcaggaactgctgaacagcaaaaagtcagatagcaccacatagcagacccgccataaaacgccctgagaagcccgtgacgggcttttcttgtattatgggtagtttccttgcatgaatccataaaaggcgcctgtagtgccatttacccc…
3	ColE1	Origin of Replication	High copy number	ttgagatcctttttttctgcgcgtaatctgctgcttgcaaacaaaaaaaccaccgctaccagcggtggtttgtttgccggatcaagagctaccaactctttttccgaaggtaactggcttcagcagagcgcagataccaaatactgtccttctagtgtagccgtagttaggccaccacttcaagaactctgtagcaccgcctacatacctcgctctgctaatcctgttaccagtggctgctgccagtggcgataagtcgtgtcttaccgggttggactcaagacgatagttaccggataaggcgcagcggtcgggctgaacggggggttcgtgcacacagcccagcttggagcgaacgacctacaccgaactgagatacctacagcgtgagctatgaga…
4	cm	Resistance gene	for chloramphenicol	atggagaaaaaaatcacgggatataccaccgttgatatatcccaatggcatcgtaaagaacattttgaggcatttcagtcagttgctcaatgtacctataaccagaccgttcagctggatattacggcctttttaaagaccgtaaagaaaaataagcacaagttttatccggcctttattcacattcttgcccgcctgatgaacgctcacccggagtttcgtatggccatgaaagacggtgagctggtgatctgggatagtgttcacccttgttacaccgttttccatgagcaaactgaaacgttttcgtccctctggagtgaataccacgacgatttccggcagtttctccacatatattcgcaagatgtggcgtgttacggtgaaaacctggcctat…
5	kan	Resistance gene	for kanamycin	atgagccatattcaacgggaaacgtcttgctcccgtccgcgcttaaactccaacatggacgctgatttatatgggtataaatgggctcgcgataatgtcgggcaatcaggtgcgacaatctatcgcttgtatgggaagcccgatgcgccagagttgtttctgaaacatggcaaaggtagcgttgccaatgatgttacagatgagatggtccgtctcaactggctgacggagtttatgcctctcccgaccatcaagcattttatccgtactcctgatgatgcgtggttactcaccaccgcgattcctgggaaaacagccttccaggtattagaagaatatcctgattcaggtgaaaatattgttgatgcgctggccgtgttcctgcgccggttacattcg…
6	amp	Resistance gene	for ampicillin	atgagtattcaacatttccgtgtcgcccttattcccttttttgcggcattttgccttcctgtttttgctcacccagaaacgctggtgaaagtaaaagatgctgaagatcagttgggtgcacgagtgggttacatcgaactggatctcaacagcggtaagatccttgagagttttcgccccgaagaacgttttccaatgatgagcacttttaaagttctgctatgtggcgcggtattatcccgtattgacgccgggcaagagcaactcggtcgccgcatacactattctcagaatgacttggttgagtactcaccagtcacagaaaagcatcttacggatggcatgacagtaagagaattatgcagtgctgccataaccatgagtgataacactgcggcc…
7	sfgfp	Coding sequence	coding fluroescnet protein sfGFP	atgcgtaaaggcgaagagctgttcactggtgtcgtccctattctggtggaactggatggtgatgtcaacggtcataagttttccgtgcgtggcgagggtgaaggtgacgcaactaatggtaaactgacgctgaagttcatctgtactactggtaaactgccggtaccttggccgactctggtaacgacgctgacttatggtgttcagtgctttgctcgttatccggaccatatgaagcagcatgacttcttcaagtccgccatgccggaaggctatgtgcaggaacgcacgatttcctttaaggatgacggcacgtacaaaacgcgtgcggaagtgaaatttgaaggcgataccctggtaaaccgcattgagctgaaaggcattgactttaaagaagac…
8	mrfp	Coding sequence	coding fluroescnet protein mRFP1	atggcttcctccgaagacgttatcaaagagttcatgcgtttcaaagttcgtatggaaggttccgttaacggtcacgagttcgaaatcgaaggtgaaggtgaaggtcgtccgtacgaaggtacccagaccgctaaactgaaagttaccaaaggtggtccgctgccgttcgcttgggacatcctgtccccgcagttccagtacggttccaaagcttacgttaaacacccggctgacatcccggactacctgaaactgtccttcccggaaggtttcaaatgggaacgtgttatgaacttcgaagacggtggtgttgttaccgttacccaggactcctccctgcaagacggtgagttcatctacaaagttaaactgcgtggtaccaacttcccgtccgacggt…
9	cI857	Coding sequence	coding temperature-sensitive protein CI857	atgagcacaaaaaagaaaccattaacacaagagcagcttgaggacgcacgtcgccttaaagcaatttatgaaaaaaagaaaaatgaacttggcttatcccaggaatctgtcgcagacaagatggggatggggcagtcaggcgttggtgctttatttaatggcatcaatgcattaaatgcttataacgccgcattgcttacaaaaattctcaaagttagcgttgaagaatttagcccttcaatcgccagagaaatctacgagatgtatgaagcggttagtatgcagccgtcacttagaagtgagtatgagtaccctgttttttctcatgttcaggcagggatgttctcacctaagcttagaacctttaccaaaggtgatgcggagagatgggtaagcaca…
10	phlF	Coding sequence	coding protein PhlF	ATGGCACGTACCCCGAGCCGTAGCAGCATTGGTAGCCTGCGTAGTCCGCATACCCATAAAGCAATTCTGACCAGCACCATTGAAATCCTGAAAGAATGTGGTTATAGCGGTCTGAGCATTGAAAGCGTTGCACGTCGTGCCGGTGCAAGCAAACCGACCATTTATCGTTGGTGGACCAATAAAGCAGCACTGATTGCCGAAGTGTATGAAAATGAAAGCGAACAGGTGCGTAAATTTCCGGATCTGGGTAGCTTTAAAGCCGATCTGGATTTTCTGCTGCGTAATCTGTGGAAAGTTTGGCGTGAAACCATTTGTGGTGAAGCATTTCGTTGTGTTATTGCAGAAGCACAGCTGGACCCTGCAACCCTGACCCAGCTGAAAGATCAGTTTATGGAACGT…
11	lacI	Coding sequence	coding protein LacI	ATGAAACCAGTAACGTTATACGATGTCGCAGAGTATGCCGGTGTCTCTTATCAGACCGTTTCCCGCGTGGTGAACCAGGCCAGCCACGTTTCTGCGAAAACGCGGGAAAAAGTGGAAGCGGCGATGGCGGAGCTGAATTACATTCCCAACCGCGTGGCACAACAACTGGCGGGCAAACAGTCGTTGCTGATTGGCGTTGCCACCTCCAGTCTGGCCCTGCACGCGCCGTCGCAAATTGTCGCGGCGATTAAATCTCGCGCCGATCAACTGGGTGCCAGCGTGGTGGTGTCGATGGTAGAACGAAGCGGCGTCGAAGCCTGTAAAGCGGCGGTGCACAATCTTCTCGCGCAACGCGTCAGTGGGCTGATCATTAACTATCCGCTGGATGACCAGGATGCC…
12	phaA	Coding sequence	coding protein PhaA	atgactgacgttgtcatcgtatccgccgcccgcaccgcggtcggcaagtttggcggctcgctggccaagatcccggcaccggaactgggtgccgtggtcatcaaggccgcgctggagcgcgccggcgtcaagccggagcaggtgagcgaagtcatcatgggccaggtgctgaccgccggttcgggccagaaccccgcacgccaggccgcgatcaaggccggcctgccggcgatggtgccggccatgaccatcaacaaggtgtgcggctcgggcctgaaggccgtgatgctggccgccaacgcgatcatggcgggcgacgccgagatcgtggtggccggcggccaggaaaacatgagcgccgccccgcacgtgctgccgggctcgcgcgatggtttccgc…
13	phaB	Coding sequence	coding protein PhaB	atgactcagcgcattgcgtatgtgaccggcggcatgggtggtatcggaaccgccatttgccagcggctggccaaggatggctttcgtgtggtggccggttgcggccccaactcgccgcgccgcgaaaagtggctggagcagcagaaggccctgggcttcgatttcattgcctcggaaggcaatgtggctgactgggactcgaccaagaccgcattcgacaaggtcaagtccgaggtcggcgaggttgatgtgctgatcaacaacgccggtatcacccgcgacgtggtgttccgcaagatgacccgcgccgactgggatgcggtgatcgacaccaacctgacctcgctgttcaacgtcaccaagcaggtgatcgacggcatggccgaccgtggctggggc…
14	phaC	Coding sequence	coding protein PhaC	atggcgaccggcaaaggcgcggcagcttccacgcaggaaggcaagtcccaaccattcaaggtcacgccggggccattcgatccagccacatggctggaatggtcccgccagtggcagggcactgaaggcaacggccacgcggccgcgtccggcattccgggcctggatgcgctggcaggcgtcaagatcgcgccggcgcagctgggtgatatccagcagcgctacatgaaggacttctcagcgctgtggcaggccatggccgagggcaaggccgaggccaccggtccgctgcacgaccggcgcttcgccggcgacgcatggcgcaccaacctcccatatcgcttcgctgccgcgttctacctgctcaatgcgcgcgccttgaccgagctggccgatgcc…
15	orfZ	Coding sequence	coding protein OrfZ	atggagtgggaagagatatataaagagaaactggtaactgcagaaaaagctgtttcaaaaatagaaaaccatagcagggtagtttttgcacatgcagtaggagaacccgtagatttagtaaatgcactagttaaaaataaggataattatataggactagaaatagttcacatggtagctatgggcaaaggtgaatatacaaaagagggtatgcaaagacattttagacataatgctttatttgtaggcggatgtactagagatgcagtaaattcaggaagagcagattatacaccttgttttttctatgaagtgccaagtttgtttaaagaaaaacgtttgcctgtagatgtagcacttattcaggtaagtgagccagataaatatggctactgcagt…
16	sucD	Coding sequence	coding protein SucD	atgagtaatgaagtatctataaaagaattaattgaaaaggcaaaggtggcacaaaaaaaattggaagcctatagtcaagaacaagttgatgtactagtaaaagcactaggaaaagtggtttatgataatgcagaaatgtttgcaaaagaagcagttgaagaaacagaaatgggtgtttatgaagataaagtagctaaatgtcatttgaaatcaggagctatttggaatcatataaaagacaagaaaactgtaggcataataaaagaagaacctgaaagggcacttgtttatgttgctaagccaaagggagttgtggcagctactacgcctataactaatccagtggtaactcctatgtgtaatgcaatggctgctataaagggcagaaatacaataata…
17	4hbd	Coding sequence	coding protein 4hbD	atgaagttattaaaattggcacctgatgtttataaatttgatactgcagaggagtttatgaaatactttaaggttggaaaaggtgactttatacttactaatgaatttttatataaacctttccttgagaaattcaatgatggtgcagatgctgtatttcaggagaaatatggactcggtgaaccttctgatgaaatgataaacaatataattaaggatattggagataaacaatataatagaattattgctgtagggggaggatctgtaatagatatagccaaaatcctcagtcttaagtatactgatgattcattggatttgtttgagggaaaagtacctcttgtaaaaaacaaagaattaattatagttccaactacatgtggaacaggttcagaa…
18	ftsZ	Coding sequence	coding protein FtsZ	ATGTTTGAACCAATGGAACTTACCAATGACGCGGTGATTAAAGTCATCGGCGTCGGCGGCGGCGGCGGTAATGCTGTTGAACACATGGTGCGCGAGCGCATTGAAGGTGTTGAATTCTTCGCGGTAAATACCGATGCACAAGCGCTGCGTAAAACAGCGGTTGGACAGACGATTCAAATCGGTAGCGGTATCACCAAAGGACTGGGCGCTGGCGCTAATCCAGAAGTTGGCCGCAATGCGGCTGATGAGGATCGCGATGCATTGCGTGCGGCGCTGGAAGGTGCAGACATGGTCTTTATTGCTGCGGGTATGGGTGGTGGTACCGGTACAGGTGCAGCACCAGTCGTCGCTGAAGTGGCAAAAGATTTGGGTATCCTGACCGTTGCTGTCGTCACTAAG…
19	mreB	Coding sequence	coding protein MreB	atgttgaaaaaatttcgtggcatgttttccaatgacttgtccattgacctgggtactgcgaataccctcatttatgtaaaaggacaaggcatcgtattgaatgagccttccgtggtggccattcgtcaggatcgtgccggttcaccgaaaagcgtagctgcagtaggtcatgacgcgaagcagatgctgggccgtacgccgggcaatattgctgccattcgcccaatgaaagacggcgttatcgccgacttcttcgtgactgaaaaaatgctccagcacttcatcaaacaagtgcacagcaacagctttatgcgtccaagcccgcgcgttctggtttgtgtgccggttggcgcgacccaggttgaacgccgcgcaattcgtgaatccgcgcagggcgct…
20	PphIF	Promoter	Promoter of PhlF	gattcgttaccaattgacATGATACGAAACGTACCGTATCGTTAAGGTtactagag
21	PR	Promoter		gtgcgtgttgactattttacctctggcggtgataatggttgcatgtactaaggaggttg
22	PRM	Promoter		ggtgttagatatttatcccttgcggtgatagatttaacgt
23	PTac	Promoter		tgttgacaattaatcatcggctcgtataatgtgtggaattgtgagcgctcacaatt
24	PRE	Promoter		tcgcctatgctctggggcctcggcagatgcgagcgctgcataccgtccggtaggtcgggaagcgtgcagtgccgaggcggattcccgcattgacagcgcgtgcgttgcaaggcaacaatggactcaaatgtctcggaatcgctgacgattcccaggtttctccggcaagcatagcgcatggcgtctccatgcgagaatgtcgcgcttgccggataaaaggggagccgctatcggaatggacgcaagccacggccgcagcaggtgcggtcgagggcttccagccagttccagggcagatgtgccggcagaccctcccgctttgggggaggcgcaagccgggtccattcggatagcatctccccatgcaaagtgccggccagggcaatgcccggagcc
25	PPorin	Promoter		cggccgctgagacctgccagttgcccatgggttccttaaaaaaatgcaaatcgtaaaaaaacactgtttttttctattgcgttcactggaatcccagtatagagtttgacctgcgagcattggactataacaaggcttagttgaggacatgccgcataccaccgggaaaaaccggaggatggcataaagagcatggcccgcaagccagctgcagactt
26	LacO	Operator		aattgtgagcggataacaatt
27	RBSphaA	RBS	predicted RBS of phaA	aggttccctcccgtttccattgaaaggactacaca
28	RBSphaB	RBS	predicted RBS of phaB	ccggcgacgataacgaagccaatcaaggagtggac
29	RBSphaC	RBS	predicted RBS of phaC	ggttcgaatagtgacggcagagagacaatcaaatc
30	B0033	RBS		tActagagTCACACAGGACtactag
31	RBS2000	RBS	B0034	tactagagaaagaggagaaatactag
32	RBSorfZ	RBS	predicted RBS of orfZ	Atttaacaagacaggatagggaggagataactttt
33	RBSsucD	RBS	predicted RBS of sucD	tagtgttttgaatataggatccaaggagatatacc
34	RBS4hbd	RBS	predicted RBS of 4hbd	tcctgttattaaaaagtatataaggaggaaaaaat
35	RiboJ	Insulator		AGCTGTCACCGGATGTGCTTTCCGGTCTGATGAGTCCGTGAGGACGAAACAGCCTCTACAAATAATTTTGTTTAA
36	LVA	Degradation tag		ACTAGTGCAGCAAACGACGAAAACTACGCTTTAGTAGCT
37	AAV	Degradation tag		CCTGCTGCAAACGACGAAAACTACGCTGCAGCAGTT

## Sheet: Primers
No.	Name	Sequence	Note
T-switch design
110	p15a-Pf-lacI-gfp-B-F	tactagagaaagaggagaaatactagatgcg	Construction of p15a-Pf-lacI-sfGFP (p147)
111	p15a-Pf-lacI-gfp-B-R	gatttgattgtctctctgccgtcactattcgaaccttaaacaaaattatttgtagaggctgtttcgt
112	p15a-Pf-lacI-gfp-F	ggttcgaatagtgacggcagagagacaatcaaatcatgaaaccagtaacgttatacgatgt
113	p15a-Pf-lacI-gfp-R	catctagtatttctcctctttctctagtatcactgcccgctttccag
209	sfGFP-LAA-F	gaaaactacgctttagtagcttgatgataagccaggcatcaaataaaacg	Construction of P15A-Pf-sfGFP-LAA (p163)
210	sfGFP-LAA-R	gtcgtttgctgcactagttttgtacagttcatccataccatgcg
	RFP-AAV-F	aactacgctgcagcagtttaaactagtagcggccgct	Construction of pSB4K5-PhIF-mRFP-AAV (p166) and pSB4K5-Pro-PhIF-mRFP-AAV (p168)
	RFP-AAV-R	ttcgtcgtttgcagcaggagcaccggtggagtgac
317	X-RBSandORF-SP-F	atcgtctagacacacatactagagaaagaggaga	Construction of pSB4K5-PhIF-mRFP (p165) and pSB4K5-Pro-PhIF-mRFP (p167)
318	X-RBSandORF-SP-R	atgcctgcagcggccgctactagtttaagcaccggtggagtgacgacc
3HB and 4HB pathway activity test
415	p15a-F	tgataagccaggcatcaaataaaacg	Construction of p15a-pTac-phbCAB (p434) and p15a-pTac-phbC-OS4 (p435)
416	p15a-R	caggatgtgacgagcggtg
417	pTac-F	acaccgctcgtcacatcctgtcactgcccgctttccag
418	pTac-R	tattcgaaccttaaacaaaattatttgtagaggctgtttcg
419	phaCAB-F	ttttgtttaaggttcgaatagtgacggcag
420	phaCAB-R	atttgatgcctggcttatcatcagcccatatgcaggcc
421	pTac-R2	actattcgaaccttaaacaaaattatttgtagaggctgtttc
422	PhaC-F	taattttgtttaaggttcgaatagtgacggc
423	PhaC-R	tgtcttgttaaattcatgccttggctttgac
424	OS4-F	gccaaggcatgaatttaacaagacaggatagggag
425	OS4-R	gttttatttgatgcctggcttatcattaatataactttttatatgtgtttactatgtcttc
441	P15a-F3	tgataagccaggcatcaaataaaacg	Construction of p15a-pTac-RBS2000-sfGFP (p436) and p15a-pTac-RBSphaC-sfGFP (p437)
442	P15a-R3	caggatgtgacgagcggtg
443	LacI-sfGFP-F	acaccgctcgtcacatcc
444	LacI-sfGFP-R	atttgatgcctggcttatcattattatttgtatagttcatccatgccatgtg
445	P15a-lacI-F	gtacaaatgatgataagccaggcatcaaataaaac
446	P15a-lacI-R	ctttacgcatgatttgattgtctctctgcc
447	sfGFP-F	caatcaaatcatgcgtaaaggcgaagag
448	sfGFP-R	tggcttatcatcatttgtacagttcatccatac
Morphology control
102	pSB4K5-PhIF-ftsZ-F	gcgttgatactagtaattacggcctcaggcgacagg	Construction of pSB4K5-PhIF-ftsZ (p145)
103	pSB4K5-PhIF-ftsZ-R	ttagtgactcctgcattaatcagcttgcttacgcaggaatgc
104	pSB4K5-PhIF-Bf-F	taagcaagctgattaatgcaggagtcactaagggttag
105	pSB4K5-PhIF-Bf-R	cctgaggccgtaattactagtatcaacgctgtgtaccc
	207pf-mreB-1	acatgccacgaaattttttcaacatctagtagtcctgtgtgactctagt	Construction of p15a-pf-B0033-mreB (p221)
	207pf-merB-2	cgacctgttcagcgaagagtaatgataagccaggcatcaaataaaac
	mreB-1	atgttgaaaaaatttcgtggcatgt
	mreB-2	ttactcttcgctgaacaggtcg
P34HB production
116	pSB4K5-phlF-OS4-F-F	acagcgttgaatttaacaagacaggatagggaggaga	Construction of pSB4K5-PhIF-OS4 (p149)
117	pSB4K5-phlF-OS4-F-R	atattcaaaacactacttatcactaaaatctctttttaaattcattcattaatgattct
118	pSB4K5-phlF-OS4-B-F	gattttagtgataagtagtgttttgaatataggatccaaggagatataccatgagt
119	PSB4C5-PhIF-R	cctatcctgtcttgttaaattcaacgctgtgtacccggacaa
120	P15a-FLALB-F1F	gcagcaaacgacgaaaactacgctgcatcagtttaatgagtcgtgactgggaaaacc	Construction of P15a-F-LAAB-PCO (p150)
121	P15a-FLALB-F1R	ttcattaatgattctctgaattttggatgatcatgccttggctttgacgtatc
122	P15a-FLALB-B-F	tcatccaaaattcagagaatcattaatgaatgaatttaaaaagagattttagtgataag
123	P15a-FLALB-B-R	ttaaactgatgcagcgtagttttcgtcgtttgctgcgcccatatgcaggccgccg
	pSB4K5-phlF-F	aagaggtacctctagacgcc	Construction of pSB4K5-PhIF-phbAB (p169)
	pSB4K5-phlF-R	tcaacgctgtgtacccgga
	3HB-F	tccgggtacacagcgttgaaggttccctcccgtttcc
	3HB-R	ggcgtctagaggtacctcttgtcacgactcattaaactgatgcag
	p15a-pPhlF-F	agtcgtgactgggaaaaccc	Construction of P15a-OS4-phaC (p170)
	p15a-pPhlF-R	ttaaacaaaattatttgtagaggctgtttcgtc
	4HB-F	gacgaaacagcctctacaaataattttgtttaaatttaacaagacaggatagggagg
	4HB-R	gggttttcccagtcacgactggcgtctagaggtacctctt
