# Supplementary material for: Reversible thermal regulation for bifunctional dynamic control of gene expression in Escherichia coli
Source: Nat Commun. 2021 Mar 3;12:1411. doi: 10.1038/s41467-021-21654-x (PMC7930084; doi:10.1038/s41467-021-21654-x)
Supplement: Supplementary file 11 — Supplementary Data 2 [file 41467_2021_21654_MOESM11_ESM.xlsx]

## Sheet: Plasmids
	Supplementary File 10_OD600 of Fed-batch Fermentation
Time	1L Block_9h	1L Block_12h	1L Block_15h	1L Block_18h	7L Block_BatchI	7L Block_BatchII	7L Block_BatchIII
0h
2h					2.66	2.78	0.98
4h	2.336	2.088	1.802	1.2	4.12	3.16	2.028
6h	6.616	6.632	5.256	4.392	10.6	10.58
8h	12.8	10.144	10.688	8.864	18.48	18.96	8.89
10h					24.88	26.78
12h	23.6	20.88	22.48	20.8	30.4	28.84	19.7
14h					35.4	34.36
16h	30.8	25	26.4	28.6	40.2	36.52	30.8
18h					48.4	46.4	38.9
20h	28.2	24.4	28	27	50.6	52.6	53.3
22h					61	56.4	66.6
24h	31.2	30	29	26.8	63	57.2	70.4
26h					65	61
28h	31.2	28.6	27.6	20.8	53.6	54.6	73.5
30h					54.2	44
32h	38	37.4	34.6	25.4	50.6	36.6	76.5
