# Supplementary material for: Reversible thermal regulation for bifunctional dynamic control of gene expression in Escherichia coli
Source: Nat Commun. 2021 Mar 3;12:1411. doi: 10.1038/s41467-021-21654-x (PMC7930084; doi:10.1038/s41467-021-21654-x)
Supplement: Supplementary file 15 — Source Data [file 41467_2021_21654_MOESM15_ESM.zip]

Archive with 44 entries (42 files):
- Source Data/
- __MACOSX/._Source Data
- Source Data/Plasmids/
- __MACOSX/Source Data/._Plasmids
- Source Data/Source Data.xlsx
- __MACOSX/Source Data/._Source Data.xlsx
- Source Data/Plasmids/Supplementary Data-12 P168 pSB4K5-PrO-PhIF-RFP-AAV.txt
- __MACOSX/Source Data/Plasmids/._Supplementary Data-12 P168 pSB4K5-PrO-PhIF-RFP-AAV.txt
- Source Data/Plasmids/Supplementary Data-08 P163 P15A-Pf-sGFP-LVA.txt
- __MACOSX/Source Data/Plasmids/._Supplementary Data-08 P163 P15A-Pf-sGFP-LVA.txt
- Source Data/Plasmids/Supplementary Data-06 P147 p15a-Pf-lacI-gfp.txt
- __MACOSX/Source Data/Plasmids/._Supplementary Data-06 P147 p15a-Pf-lacI-gfp.txt
- Source Data/Plasmids/Supplementary Data-01 P434 p15a-pTac-phaCAB.txt
- __MACOSX/Source Data/Plasmids/._Supplementary Data-01 P434 p15a-pTac-phaCAB.txt
- Source Data/Plasmids/Supplementary Data-15 P221 p15a-pf-207-mreB.txt
- __MACOSX/Source Data/Plasmids/._Supplementary Data-15 P221 p15a-pf-207-mreB.txt
- Source Data/Plasmids/Supplementary Data-11 P167 pSB4K5-PrO-PhIF-RFP.txt
- __MACOSX/Source Data/Plasmids/._Supplementary Data-11 P167 pSB4K5-PrO-PhIF-RFP.txt
- Source Data/Plasmids/Supplementary Data-03 P436 p15a-pTac-RBS2000-sfGFP.txt
- __MACOSX/Source Data/Plasmids/._Supplementary Data-03 P436 p15a-pTac-RBS2000-sfGFP.txt
- Source Data/Plasmids/Supplementary Data-19 P170 p15a-OS4-phaC.txt
- __MACOSX/Source Data/Plasmids/._Supplementary Data-19 P170 p15a-OS4-phaC.txt
- Source Data/Plasmids/Supplementary Data-18 P169 pSB4K5-PhIF-phaAB.txt
- __MACOSX/Source Data/Plasmids/._Supplementary Data-18 P169 pSB4K5-PhIF-phaAB.txt
- Source Data/Plasmids/Supplementary Data-04 P437 p15a-pTac-RBSphaC-sfGFP.txt
- __MACOSX/Source Data/Plasmids/._Supplementary Data-04 P437 p15a-pTac-RBSphaC-sfGFP.txt
- Source Data/Plasmids/Supplementary Data-13 P228 pSB4K5-sfGFP.txt
- __MACOSX/Source Data/Plasmids/._Supplementary Data-13 P228 pSB4K5-sfGFP.txt
- Source Data/Plasmids/Supplementary Data-16 P149 pSB4K5-phlF-OS4.txt
- __MACOSX/Source Data/Plasmids/._Supplementary Data-16 P149 pSB4K5-phlF-OS4.txt
- Source Data/Plasmids/Supplementary Data-05 P438 pBHR68.txt
- __MACOSX/Source Data/Plasmids/._Supplementary Data-05 P438 pBHR68.txt
- Source Data/Plasmids/Supplementary Data-17 P150 P15a-FLAAB-PCO.txt
- __MACOSX/Source Data/Plasmids/._Supplementary Data-17 P150 P15a-FLAAB-PCO.txt
- Source Data/Plasmids/Supplementary Data-07 P155 P15a-Pf-sGFP.txt
- __MACOSX/Source Data/Plasmids/._Supplementary Data-07 P155 P15a-Pf-sGFP.txt
- Source Data/Plasmids/Supplementary Data-14 P145 pSB4K5-PhIF-ftsZ.txt
- __MACOSX/Source Data/Plasmids/._Supplementary Data-14 P145 pSB4K5-PhIF-ftsZ.txt
- Source Data/Plasmids/Supplementary Data-09 P165 pSB4K5-PhIF-RFP.txt
- __MACOSX/Source Data/Plasmids/._Supplementary Data-09 P165 pSB4K5-PhIF-RFP.txt
- Source Data/Plasmids/Supplementary Data-02 P435 p15a-pTac-phaC-OS4.txt
- __MACOSX/Source Data/Plasmids/._Supplementary Data-02 P435 p15a-pTac-phaC-OS4.txt
- Source Data/Plasmids/Supplementary Data-10 P166 pSB4K5-PhIF-RFP-AAV.txt
- __MACOSX/Source Data/Plasmids/._Supplementary Data-10 P166 pSB4K5-PhIF-RFP-AAV.txt
