# Supplementary material for: Reversible thermal regulation for bifunctional dynamic control of gene expression in Escherichia coli
Source: Nat Commun. 2021 Mar 3;12:1411. doi: 10.1038/s41467-021-21654-x (PMC7930084; doi:10.1038/s41467-021-21654-x)
Supplement: Supplementary file 15 — Source Data [file 41467_2021_21654_MOESM15_ESM.zip › Source Data/Source Data.xlsx]

## Sheet: Fig 1c-e
											Experiment Conditions
Source Data Fig 1c-d											Fig 1c-e
Temperature (℃)	Fluorescence intensity (a.u.)
	sfGFP			mRFP							Strain: E. coli JM109SGL Cultivation time: 12 h Temperature: 30, 31, 32, 33, 34, 35, 36, and 37 ℃ Medium: LB medium Others: E. coli harboring different thermosensitive circuits were inoculated with a single colony per culture and grown in 1 mL LB media at different temperature (30, 31, 32, 33, 34, 35, 36, and 37 ℃) for 12 h (1,000 rpm, Thermal Shaker, AOSHENG, Jiangsu, China), then 0.5 vol% (5 μL…
30	21963	21648	21876	95.5	97.9	97.8
31	14019	13746	13293	125	128	119
32	2319	2249	2148	178	169	170
33	53.6	55.4	40.2	244	240	245
34	11.2	11	13	541	554	479
35	14.8	10.7	11.9	1381	1373	1244
36	14.4	14.2	13.3	1780	1606	1662
37	11.8	11.8	13.5	3275	3408	3430
Source Data Fig 1e
Temperature (℃)	Fluorescence intensity (a.u.)
	sfGFP			mRFP
30	98.6	138	83.8	113	122	117
31	158	191	136	139	139	130
32	148	278	154	186	185	185
33	284	360	262	295	298	302
34	348	512	496	556	583	555
35	1097	1223	958	1400	1421	1353
36	2117	3405	2474	2459	2570	2569
37	2196	2976	2268	3562	3614	3339
Gating strategy of flow cytometer											Gating strategy of flow cytometer
											Over 90% of cell counts (over 10,000 cell counts) were firstly gated by SSC and FSC channels, of which the fluorescence positive cells were selected by FITC channel for calculating the mean value of fluorescence intensity of GFP and RFP.

## Sheet: Fig 2b-c
														Experiment Conditions
Source Data Fig 2b														Fig 2b-c
Time (h)	Fluorescence intensity (a.u.)
	sfGFP, 155+165			sfGFP, 147+167			mRFP, 155+165			mRFP, 147+167				Strain: E. coli JM109SGL Cultivation time: 12 h Temperature: 30/37 ℃ Medium: LB medium For Fig 2b: E. coli harboring thermal circuits were inoculated from single colony on agar-plate to 1mL LB media and grown 12 h (1, 000 rpm, 30 ℃, Thermal Shaker), then 0.5% (5 μL) of each culture was diluted into 1 mL LB media and grown for another 12 h. Then, 5 mL cell cultures were diluted into 1 mL fresh LB …
1	9489	8718	9823	1113	1029	1080	22.2	19.6	25.3	132	124	118
2	3202	3223	3877	468	448	491	93.7	98.5	125	116	120	129
3	2492	2526	2291	203	188	192	325	310	308	155	153	146
4	670	696	621	83.7	79.3	80.2	639	616	623	305	268	267
5	158	166	159	16.2	22.4	21.2	851	798	788	327	420	428
6	120	118	112	20	19.9	17.2	999	952	939	733	673	713
7	122	114	106	21.3	22.9	24.3	1235	1228	1196	1179	1245	1320
8	93.7	98.8	93.7	29.7	25.9	27.8	1505	1451	1443	2048	2003	2078
9	73.4	81.1	78.4	28.7	25.8	29.3	1600	1555	1591	2501	2582	2707
10	67.3	72.8	67.1	28.6	26.4	28.3	1778	1738	1736	2939	3164	3304
11	65.5	63.6	64.4	29.8	26.3	27.5	1895	1802	1848	3823	3521	3748
12	65	68.8	64	26.3	25.8	29	2042	1940	1912	3781	3694	4060
Source Data Fig 2c
Time (h)	Fluorescence intensity (a.u.)
	sfGFP, 155+165			sfGFP, 147+167			mRFP, 155+165			mRFP, 147+167
0	92.4	76.1	65.5	26.7	20.5	22	2559	2712	2739	4008	3763	4229
2	103	71.4	63.8	36.7	30.8	36.1	3109	2858	2861	3266	2826	3514
4	64.1	353	338	64.9	54.9	63.8	2762	2379	2379	2200	1986	2174
6	920	909	921	235	235	250	2068	2093	2029	2257	2016	2156
8	2459	2078	2410	473	458	403	1612	1653	1641	1696	1547	1572
10	5232	5224	5563	797	739	672	1076	1066	1080	1361	1235	1402
12	14143	13427	13530	750	759	761	557	529	509	835	898	808
-	21463	21388	21740	2103	1714	1674	59.4	60.1	59.3	264	264	267
									Gating strategy of flow cytometer
									Except some experiment groups (Time 1,2,3,4h) in Fig 2b only contain 1,000 to 10,000 cell counts, over 10,000 cell counts are harvested in all samples. Gating strategy is the same as Fig 1c-e

## Sheet: Fig 3b
																		Experiment Conditions
Fig2d																		Fig 2d
																		Strain: E. coli JM109SGL Cultivation time: 3 days Temperature: 30/37 ℃ Medium: LB plates Others: E. coli harboring thermal circuits [155+165] were streaked on LB-agar plate and grown at 37 ℃. After 12 h growths, single colonies were grown in LB medium containing relevant antibiotics for 12 h growth. 50 μL of cells cultures were spread on LB-agar plate for 10 h incubation at 37 ℃, then the plates …
	Exposure time: 0.3s						Exposure time: 0.3s					Exposure time: 0.3s
	Exposure time: 0.7s						Exposure time: 0.03s					Exposure time: 0.006s
	Exposure time: 0.1s						Exposure time: 0.1s					Exposure time: 0.1s

## Sheet: Fig 3c
Source data Fig 3c																			Experiment Conditions
																			Fig 3e
																			Strain: E. coli JM109SGL Cultivation time: 3 days Temperature: 30/37 ℃ Medium: LB plates Others: E. coli harboring thermal circuits [155+165 or 147+167 or 147+168] were streaked on LB-agar plate and grown at 37℃. After 12 h growth, single colonies were innoculated into 1 mL LB medium with relevant antibiotics for 12 h growth. Then 50 μL of cells cultures were spread on LB-agar plate for 10 h incu…
	Exposure time: 2s					Exposure time: 5s						Exposure time: 5s
	Exposure time: 0.5s					Exposure time: 0.1s						Exposure time: 0.1s
X	155+165 gfp	155+165 rfp		X	147+167 gfp	147+167 rfp		X	147+168 gfp	147+168 rfp									Fig 3e
0	5.7778	2.6667		0	13.6667	0.2222		0	8.3333	1.7778							Source data of relative fluorescence intensity of colony ring were measured by ImageJ software. Those raw pics were chose for relative fluorescence intensity adjustment in ImageJ (Different from those displayed pics). Brightness maxium were adjusted to X (below) 155+165 10h green: exposure time 2 s, maxium 250 -> 109 155+165 10h red: exposure time 500 ms, maxium 250 -> 180 147+167 10h green: expo…
0.00499	6	2.3333		0.00499	13.6667	0.6667		0.00499	8.3333	2
0.00998	6	2.6667		0.00998	13.6667	0.6667		0.00998	8.3333	2.1111
0.01497	6	3		0.01497	13.6667	0.6667		0.01497	7.2222	2.1111
0.01996	6	3		0.01996	14.5516	0.6667		0.01996	6.6667	2.1111
0.02495	5.5556	3		0.02495	15.4494	0.6667		0.02495	6.6667	2.3333
0.02994	6	2.6667		0.02994	14.5496	0.6667		0.02994	8.3333	2.3333
0.03493	6	2.6667		0.03493	17.2153	0.6667		0.03493	10	2
0.03992	6	2.6667		0.03992	19	0.6667		0.03992	7.2222	2
0.04491	6	2.3333		0.04491	18.12	0.6667		0.04491	8.3333	2.3333
0.0499	6.4444	2.3333		0.0499	15.4543	0.6667		0.0499	6.6667	2.6667
0.05489	6.4444	2.6667		0.05489	13.6667	0.9959		0.05489	8.3333	2.6667
0.05988	6.6667	3		0.05988	13.6667	1.6667		0.05988	7.7778	2.3333
0.06487	6	2.6667		0.06487	13.6667	1.6667		0.06487	8.3333	2.3333
0.06986	6	2.6667		0.06986	14.5417	1.6667		0.06986	7.2222	2.3333
0.07485	6.2222	2.3333		0.07485	15.4593	1.3389		0.07485	8.3333	2.2222
0.07984	6	2.3333		0.07984	13.6667	0.6667		0.07984	8.3333	1.7778
0.08483	6	2.3333		0.08483	13.6667	0.9937		0.08483	8.8889	1.7778
0.08982	6	2.3333		0.08982	15.4088	1.6667		0.08982	8.3333	2
0.09481	6.8889	3		0.09481	19	1.6667		0.09481	8.3333	2.3333
0.0998	6.4444	3.6667		0.0998	19.8691	1.6667		0.0998	8.3333	2.6667
0.10479	6.8889	3.6667		0.10479	21.6667	1.6667		0.10479	8.3333	2.3333
0.10978	6.8889	3		0.10978	22.6422	1.6667		0.10978	8.3333	2.6667
0.11477	6.6667	3		0.11477	26.399	1.1253		0.11477	9.4444	2.6667
0.11976	6	3		0.11976	32.7036	0.2163		0.11976	10	2.1111
0.12475	6	3		0.12475	38.3333	0.9908		0.12475	10	1.5556
0.12974	6.7778	3.3333		0.12974	38.3333	1.6667		0.12974	10	1.3333
0.13473	6.8889	4		0.13473	39.1955	1.6667		0.13473	8.3333	2.2222
0.13972	6	4		0.13972	41.8612	1.6667		0.13972	11.6667	2.3333
0.14471	7	2.6667		0.14471	45.4946	1.8817		0.14471	11.6667	2.3333
0.1497	8.3333	2.6667		0.1497	51.0518	1.7963		0.1497	11.1111	2.3333
0.15469	8.5556	3		0.15469	56.3831	0.9885		0.15469	11.6667	3
0.15968	8.5556	3.6667		0.15968	61.9288	1.6667		0.15968	13.3333	2.3333
0.16467	9.3333	4		0.16467	66.8563	1.6667		0.16467	13.3333	2.3333
0.16966	10.6667	4		0.16966	68.5598	1.3459		0.16966	13.3333	2.3333
0.17465	12.1111	3.6667		0.17465	68.3333	0.6667		0.17465	15.5556	3
0.17964	13.6667	3.3333		0.17964	68.3333	0.9867		0.17964	15	3.3333
0.18463	14.3333	4		0.18463	66.6287	1.9863		0.18463	20	3.3333
0.18962	17	4		0.18962	63	2.6667		0.18962	23.3333	3.2222
0.19461	19.3333	3		0.19461	61.1931	2.6667		0.19461	28.3333	3.2222
0.1996	21	3		0.1996	56.484	2.6667		0.1996	31.6667	3
0.20459	23.5556	4		0.20459	54.6667	2.3485		0.20459	35.5556	2.3333
0.20958	26.1111	4		0.20958	54.6667	1.6667		0.20958	38.8889	2.3333
0.21457	29.5556	4		0.21457	54.6667	1.9841		0.21457	43.3333	3
0.21956	33.6667	4		0.21956	54.6667	2.6667		0.21956	43.8889	3
0.22455	37.3333	4.6667		0.22455	53.8223	2.6667		0.22455	45.5556	2.3333
0.22954	40.3333	4.6667		0.22954	51.1566	2.6667		0.22954	48.3333	2.3333
0.23453	42.8889	4.6667		0.23453	48.4909	2.9826		0.23453	53.3333	2.3333
0.23952	45.6667	4.6667		0.23952	46.6667	3.6667		0.23952	56.6667	2.3333
0.24451	50.6667	4.3333		0.24451	46.5616	3.3515		0.24451	58.3333	3
0.2495	54.3333	4.3333		0.2495	45.4939	2.5617		0.2495	56.1111	3.2222
0.25449	57.5556	4		0.25449	42.8282	2.1237		0.25449	56.6667	4.3333
0.25948	60.3333	4		0.25948	40.1625	1.6667		0.25948	55.5556	3.8889
0.26447	63.3333	4		0.26447	38.3333	1.9804		0.26447	53.3333	2.5556
0.26946	65.6667	4		0.26946	36.5579	2.6667		0.26946	51.1111	2.5556
0.27445	67.8889	4.6667		0.27445	31.8322	2.6667		0.27445	52.7778	3.6667
0.27944	70.5556	5		0.27944	30	2.3541		0.27944	53.8889	3.8889
0.28443	72.8889	4.6667		0.28443	29.1675	1.6667		0.28443	53.8889	2.7778
0.28942	74.5556	4		0.28942	26.5018	1.8746		0.28942	48.8889	2.7778
0.29441	75.2222	4		0.29441	25.4972	2.4372		0.29441	45.5556	2.7778
0.2994	75	4		0.2994	26.5038	2.6667		0.2994	41.6667	3
0.30439	77	4		0.30439	23.8381	2.6667		0.30439	37.2222	3
0.30938	78.8889	4.3333		0.30938	22.8276	2.6667		0.30938	38.3333	3
0.31437	80.5556	4.6667		0.31437	23.8401	2.6667		0.31437	37.2222	3.2222
0.31936	81.7778	4.6667		0.31936	22	2.357		0.31936	35.5556	3.2222
0.32435	82.8889	4.6667		0.32435	22.8246	1.976		0.32435	33.8889	3.6667
0.32934	82.6667	4.6667		0.32934	23.843	2.6667		0.32934	28.8889	3.7778
0.33433	81.6667	5.3333		0.33433	22	3.1809		0.33433	27.2222	3.3333
0.33932	81	5.6667		0.33932	21.8973	4.3333		0.33932	26.1111	3.3333
0.34431	80.5556	6.6667		0.34431	21.7692	4.1281		0.34431	23.8889	3.8889
0.3493	80.5556	6.3333		0.3493	22	3.9741		0.3493	21.6667	4
0.35429	80	5		0.35429	21.8977	4.6667		0.35429	18.3333	3.6667
0.35928	78.3333	4.6667		0.35928	21.6667	4.6667		0.35928	18.8889	3.7778
0.36427	76.7778	5.3333		0.36427	21.6667	4.6667		0.36427	18.8889	3.8889
0.36926	76.3333	5.6667		0.36926	21.6667	4.3607		0.36926	20	4.3333
0.37425	75.4444	6		0.37425	21.7685	3.6667		0.37425	18.3333	4.8889
0.37924	71.6667	6		0.37924	22	3.9719		0.37924	18.3333	4.7778
0.38423	70.8889	5.6667		0.38423	22	4.6667		0.38423	17.7778	4.5556
0.38922	70.2222	5.6667		0.38922	21.0868	4.6667		0.38922	16.6667	4.5556
0.39421	69	5.3333		0.39421	19	4.6667		0.39421	16.6667	4.5556
0.3992	66.5556	5.6667		0.3992	19.911	4.6667		0.3992	16.1111	4.7778
0.40419	62.3333	6.3333		0.40419	22	4.6667		0.40419	13.8889	5.4444
0.40918	57.2222	6.6667		0.40918	22	4.6667		0.40918	15	5.6667
0.41417	53.2222	6.3333		0.41417	21.8991	4.6667		0.41417	15	5.6667
0.41916	50.4444	6.3333		0.41916	21.6667	4.6667		0.41916	15	5.2222
0.42415	48.1111	6.6667		0.42415	21.7673	4.8679		0.42415	16.1111	5
0.42914	45.1111	7.3333		0.42914	22	5.8359		0.42914	16.1111	5.6667
0.43413	41.4444	7.3333		0.43413	22.8029	7.3011		0.43413	14.4444	6.1111
0.43912	38.6667	7.3333		0.43912	23.7646	7.7995		0.43912	16.1111	6.8889
0.44411	36.1111	7.3333		0.44411	21.6667	7.5336		0.44411	15.5556	7.4444
0.4491	33.7778	6.6667		0.4491	21.6667	8		0.4491	15	7.6667
0.45409	30.6667	7.3333		0.45409	21.6667	8		0.45409	15	7.6667
0.45908	29.3333	7.6667		0.45908	21.6667	8		0.45908	15.5556	7.4444
0.46407	27.3333	8.6667		0.46407	21.7663	8.2989		0.46407	16.1111	7.6667
0.46906	24.6667	8.6667		0.46906	22	9		0.46906	14.4444	8.2222
0.47405	22.3333	8.6667		0.47405	21.1057	9.2982		0.47405	16.6667	9.4444
0.47904	20.7778	9.3333		0.47904	18.206	10.1985		0.47904	17.7778	10.2222
0.48403	19.3333	10		0.48403	16.3333	10.4684		0.48403	17.7778	10.2222
0.48902	18.6667	10		0.48902	17.9173	10		0.48902	16.6667	10.8889
0.49401	18	10		0.49401	21.6667	10		0.49401	14.4444	11.6667
0.499	17.2222	10		0.499	22.5554	10.2963		0.499	13.3333	12.7778
0.50399	17	10.6667		0.50399	23.779	11.4933		0.50399	13.3333	13
0.50898	16.5556	11		0.50898	21.6667	12.9623		0.50898	11.6667	13.7778
0.51397	15.5556	11.6667		0.51397	21.6667	14.2571		0.51397	11.1111	15.2222
0.51896	16.6667	12		0.51896	21.6667	15.8632		0.51896	13.3333	15.6667
0.52395	15.8889	12		0.52395	20.8816	16.137		0.52395	13.8889	15
0.52894	15.3333	12.3333		0.52894	18.2159	16.0588		0.52894	14.4444	15.6667
0.53393	14.3333	12		0.53393	17.1164	17.8812		0.53393	13.8889	17
0.53892	14.3333	12.3333		0.53892	19.7821	20.0978		0.53892	13.3333	17.6667
0.54391	14.3333	13		0.54391	21.6667	20.3333		0.54391	13.3333	19.3333
0.5489	14.3333	13.3333		0.5489	22.5443	20.3333		0.5489	14.4444	19.5556
0.55389	13.6667	14.3333		0.55389	23.8875	20.3333		0.55389	14.4444	19
0.55888	13	15.3333		0.55888	22.7781	20.3333		0.55888	13.3333	20
0.56387	13	16.6667		0.56387	24.6667	21.1107		0.56387	13.3333	21
0.56886	12.3333	17.3333		0.56886	23.8905	23.2912		0.56886	13.3333	21.7778
0.57385	12.3333	18		0.57385	22	24.2908		0.57385	12.7778	22.4444
0.57884	13	18		0.57884	22	25		0.57884	13.3333	22.4444
0.58383	12	18.6667		0.58383	22	25		0.58383	14.4444	22.2222
0.58882	12	19		0.58882	22	25		0.58882	13.3333	23.3333
0.59381	13	19.3333		0.59381	22.7712	25		0.59381	12.2222	26
0.5988	13	20.3333		0.5988	25.4369	25		0.5988	13.3333	26.8889
0.60379	12.3333	21		0.60379	28.1026	25		0.60379	13.3333	26.4444
0.60878	11.7778	22		0.60878	29.2317	25.1921		0.60878	15	26.8889
0.61377	12	22.3333		0.61377	27.3333	25.9545		0.61377	13.3333	27.2222
0.61876	11.5556	22.6667		0.61876	25.8008	27.2416		0.61876	13.3333	27.2222
0.62375	12.2222	22		0.62375	22.7653	28.6667		0.62375	13.3333	27.1111
0.62874	13	22.6667		0.62874	26.1953	28.6667		0.62874	14.4444	26.6667
0.63373	11.3333	23.6667		0.63373	30	28.3803		0.63373	15.5556	25.3333
0.63872	11.1111	24.3333		0.63872	30	27.6667		0.63872	13.3333	25.7778
0.64371	11.7778	23.3333		0.64371	30	27.9523		0.64371	12.2222	27.6667
0.6487	11.7778	23.3333		0.6487	28.4793	28.9519		0.6487	10.5556	28.3333
0.65369	12	23.6667		0.65369	25.426	29.9515		0.65369	12.2222	27.6667
0.65868	12	24.3333		0.65868	28.0917	30.3822		0.65868	13.3333	26.8889
0.66367	11.8889	25		0.66367	30.8521	29.3825		0.66367	14.4444	25.7778
0.66866	11.8889	25.6667		0.66866	33	28.9504		0.66866	14.4444	25.7778
0.67365	11.6667	26		0.67365	33	29.9501		0.67365	13.3333	26.6667
0.67864	11.3333	26.6667		0.67864	34.5088	30.3836		0.67864	13.3333	26.4444
0.68363	11.3333	27.6667		0.68363	38.3333	29.384		0.68363	15	25.4444
0.68862	12.3333	28		0.68862	38.3333	28.6667		0.68862	14.4444	24.2222
0.69361	13	29		0.69361	39.8362	28.6667		0.69361	13.3333	23.2222
0.6986	14.2222	30.6667		0.6986	43.6667	28.9482		0.6986	14.4444	22.6667
0.70359	14	31		0.70359	43.6667	29.9478		0.70359	13.8889	22
0.70858	12.6667	32		0.70858	44.4152	30.3859		0.70858	15.5556	20.1111
0.71357	12.6667	32.3333		0.71357	46.3333	29.1058		0.71357	16.6667	18.2222
0.71856	12	33		0.71856	47.1732	27.3866		0.71856	16.6667	17
0.72355	12.3333	33.3333		0.72355	49.3333	26.9464		0.72355	16.6667	16.6667
0.72854	14	33.3333		0.72854	50.0779	27.108		0.72854	16.6667	15.8889
0.73353	14.4444	33.3333		0.73353	52.7435	25.2017		0.73353	14.4444	15
0.73852	14	33.3333		0.73852	55.4092	23.7214		0.73852	13.8889	15
0.74351	14.1111	34.6667		0.74351	58.1676	23.2782		0.74351	14.4444	15.6667
0.7485	13.4444	35.6667		0.7485	61.0739	24		0.7485	15	15.2222
0.75349	13.3333	36.3333		0.75349	63.7396	24.2775		0.75349	16.1111	14.3333
0.75848	13.8889	36.3333		0.75848	66.4976	24.7229		0.75848	15	14
0.76347	13.3333	36.6667		0.76347	69.4043	23.4465		0.76347	15	14
0.76846	13	36.6667		0.76846	72.07	21.9079		0.76846	16.6667	13.3333
0.77345	13	36.6667		0.77345	74.7356	21.7587		0.77345	18.3333	13
0.77844	14.6667	37.3333		0.77844	77.4013	22		0.77844	18.8889	12.3333
0.78343	15	37.6667		0.78343	79.3333	22.2752		0.78343	18.3333	12.5556
0.78842	15	39		0.78842	80.066	23.2749		0.78842	17.2222	12.1111
0.79341	15.3333	40.3333		0.79341	83.5548	24.2745		0.79341	17.2222	11.4444
0.7984	15.7778	40.3333		0.7984	87.758	24.7259		0.7984	21.1111	11.6667
0.80339	15.3333	39		0.80339	87.9088	23.7262		0.80339	22.2222	11.6667
0.80838	15.3333	39		0.80838	86.938	23		0.80838	21.6667	11.4444
0.81337	16.4444	40.3333		0.81337	85.8187	23.5461		0.81337	21.1111	10.6667
0.81836	16.7778	41.3333		0.81836	88	25.1818		0.81836	23.3333	10.4444
0.82335	16.7778	42.3333		0.82335	88	25.6667		0.82335	25	11.3333
0.82834	17.4444	43.3333		0.82834	88	25.6667		0.82834	28.3333	11.3333
0.83333	17.4444	44.3333		0.83333	88	26.2098		0.83333	28.3333	10.8889
0.83832	18.2222	44.6667		0.83832	87.1869	27.6667		0.83832	27.2222	10.8889
0.84331	18.2222	44.6667		0.84331	85	27.6667		0.84331	30	11.4444
0.8483	19.7778	44.3333		0.8483	85	27.6667		0.8483	32.7778	11.8889
0.85329	19.3333	43.6667		0.85329	84.1902	27.1265		0.85329	36.1111	11.6667
0.85828	19.3333	43.6667		0.85828	81.2812	25.6667		0.85828	36.6667	12.3333
0.86327	18.8889	44.6667		0.86327	79.4231	26.2053		0.86327	38.8889	12.5556
0.86826	20.6667	44.6667		0.86826	78.1434	27.9356		0.86826	41.6667	13
0.87325	22.3333	43.6667		0.87325	72.4788	28.3981		0.87325	43.8889	13
0.87824	22.7778	42.6667		0.87824	68.3333	27.6667		0.87824	46.6667	13.2222
0.88323	23	42.6667		0.88323	68.3333	27.9345		0.88323	50.5556	13.2222
0.88822	24	43.3333		0.88822	67.6204	28.6667		0.88822	51.6667	13.6667
0.89321	25.3333	44.6667		0.89321	64.9548	28.6667		0.89321	55	14
0.8982	26.3333	45		0.8982	63	28.9334		0.8982	58.3333	14
0.90319	27.3333	44.6667		0.90319	60.7815	29.933		0.90319	59.4444	13.7778
0.90818	26.5556	44.3333		0.90818	53.9577	30.6667		0.90818	62.7778	13.7778
0.91317	27.8889	43.6667		0.91317	51.2921	30.6667		0.91317	66.6667	14.7778
0.91816	29.3333	42.6667		0.91816	49.3333	30.6667		0.91816	66.6667	14.7778
0.92315	30.5556	43.3333		0.92315	47.1272	30.6667		0.92315	68.8889	14.6667
0.92814	33	43.6667		0.92814	41.705	30.6667		0.92814	71.6667	14.2222
0.93313	34	44.3333		0.93313	44.3707	30.8428		0.93313	73.3333	14
0.93812	34.3333	44.6667		0.93812	44.9273	31.3333		0.93812	75	14.1111
0.94311	36	45.6667		0.94311	40.298	31.1577		0.94311	78.8889	15.4444
0.9481	39.6667	46		0.9481	37.6323	30.6667		0.9481	79.4444	15.6667
0.95309	41.5556	45.6667		0.95309	34.8791	30.404		0.95309	78.3333	16.6667
0.95808	43.3333	45		0.95808	32.6667	29.6667		0.95808	77.2222	16.6667
0.96307	46.4444	44.6667		0.96307	33.3647	30.1032		0.96307	78.3333	16.5556
0.96806	48.1111	44.6667		0.96806	35.3333	32.118		0.96806	80	16.3333
0.97305	50	45		0.97305	35.3333	34.3333		0.97305	80	15.6667
0.97804	51.3333	45		0.97804	34.6382	35.0289		0.97804	78.8889	15.6667
0.98303	53.6667	44.6667		0.98303	32.6667	37.5209		0.98303	77.7778	16.2222
0.98802	57.4444	44.6667		0.98802	31.9736	39.2601		0.98802	73.8889	16.6667
0.99301	59.6667	44.3333		0.99301	28.6157	40		0.99301	71.6667	16.8889
0.998	60.6667	44.3333		0.998	24.6667	40		0.998	70	17
1.00299	63	45		1.00299	25.3568	40		1.00299	69.4444	17.2222
1.00798	66.1111	45.6667		1.00798	27.3333	40		1.00798	68.8889	18.1111
1.01297	68	45.6667		1.01297	26.6452	40		1.01297	67.2222	18.5556
1.01796	70.2222	46.6667		1.01796	24.6667	40.4298		1.01796	63.8889	19
1.02295	72.1111	47		1.02295	26.0391	42.1817		1.02295	61.1111	20.7778
1.02794	72	48.3333		1.02794	30	44.1809		1.02794	58.8889	21.8889
1.03293	71.3333	49.3333		1.03293	28.6316	46.0946		1.03293	57.2222	22.2222
1.03792	73.3333	49.3333		1.03792	24.6667	47.5897		1.03792	55	22.8889
1.04291	75	48.3333		1.04291	26.0311	48.5893		1.04291	52.2222	23.8889
1.0479	78.4444	48.3333		1.0479	29.3187	49.3333		1.0479	50	24.6667
1.05289	80.1111	48		1.05289	26.6531	49.0781		1.05289	48.3333	25.5556
1.05788	83.1111	47.3333		1.05788	26.0252	48.3333		1.05788	45.5556	26.5556
1.06287	85	47		1.06287	27.9651	48.5879		1.06287	43.3333	27.1111
1.06786	86.4444	47		1.06786	22.6773	49.5875		1.06786	40	28
1.07285	87.3333	48		1.07285	24.6667	50.0795		1.07285	37.7778	28.8889
1.07784	89	49		1.07784	24.6667	49.3333		1.07784	35.5556	29.6667
1.08283	90	51		1.08283	25.341	49.5864		1.08283	33.3333	29.5556
1.08782	90.1111	51		1.08782	26.66	50.7545		1.08782	31.6667	30.2222
1.09281	91.4444	49.3333		1.09281	24.6667	52.2523		1.09281	31.6667	31
1.0978	92.8889	49.3333		1.0978	24.6667	53		1.0978	30	31.8889
1.10279	93.3333	50.3333		1.10279	24.6667	52.7484		1.10279	30.5556	32.8889
1.10778	92.3333	51.3333		1.10778	23.9973	52		1.10778	30.5556	34.2222
1.11277	92.4444	51.3333		1.11277	22	52.2508		1.11277	28.8889	34.4444
1.11776	94	51.3333		1.11776	22	53.2505		1.11776	26.6667	35.8889
1.12275	95.7778	51.3333		1.12275	22	54.2501		1.12275	25	37.4444
1.12774	96.8889	51.3333		1.12774	22.6654	55.2497		1.12774	24.4444	38.8889
1.13273	96	50.3333		1.13273	24.0022	56.4156		1.13273	23.8889	39.1111
1.13772	93.8889	51.3333		1.13772	22	57.6667		1.13772	23.3333	39.7778
1.14271	93	52.3333		1.14271	22.6625	57.4181		1.14271	23.3333	40.1111
1.1477	93	52.3333		1.1477	25.3281	56.6667		1.1477	23.3333	40.8889
1.15269	91.6667	52.3333		1.15269	26.6728	57.4103		1.15269	23.3333	42.3333
1.15768	90.5556	52		1.15768	23.9247	59.6667		1.15768	23.3333	43
1.16267	89.2222	51.3333		1.16267	21.6667	59.1724		1.16267	22.2222	43.6667
1.16766	87.3333	51.3333		1.16766	22.4064	57.6667		1.16766	21.6667	44.6667
1.17265	85.6667	51.3333		1.17265	24.6667	58.6522		1.17265	18.8889	44.7778
1.17764	83.5556	52		1.17764	24.6667	61.9127		1.17764	20	45.4444
1.18263	82.4444	52		1.18263	24.0121	62.6667		1.18263	18.3333	45
1.18762	80.5556	52		1.18762	22	62.4214		1.18762	18.3333	46.3333
1.19261	78.6667	52.3333		1.19261	22	61.4218		1.19261	19.4444	46.3333
1.1976	75.2222	52.3333		1.1976	22.6516	60.6667		1.1976	20	48.1111
1.20259	72	53.3333		1.20259	23.9347	60.6667		1.20259	18.8889	50
1.20758	69.8889	53.3333		1.20758	23.0471	60.9105		1.20758	18.8889	51.8889
1.21257	68.8889	53		1.21257	26.6847	62.0724		1.21257	18.3333	52.1111
1.21756	66.3333	53		1.21756	24.019	63.5764		1.21756	19.4444	52.5556
1.22255	64.6667	53.3333		1.22255	22	64.576		1.22255	19.4444	52.6667
1.22754	64.2222	53.3333		1.22754	22	65.091		1.22754	18.3333	53.3333
1.23253	62.3333	52.3333		1.23253	22	64.5753		1.23253	18.3333	54.5556
1.23752	59.7778	52.3333		1.23752	22	65.3333		1.23752	18.3333	55.4444
1.24251	58.1111	53.3333		1.24251	22	65.5745		1.24251	17.2222	55.6667
1.2475	56.2222	54.3333		1.2475	22.6417	66.3333		1.2475	18.3333	55.7778
1.2525	53.4444	54.6667		1.2525	25.9481	66.3333		1.2525	18.3333	55.7778
1.25749	51.7778	54.6667		1.25749	30	66.0932		1.25749	18.8889	57
1.26248	49.4444	54.3333		1.26248	29.3613	65.5731		1.26248	17.2222	58.5556
1.26747	46.6667	54		1.26747	25.9781	66.3333		1.26747	17.2222	59.8889
1.27246	44.7778	54		1.27246	21.6667	66.5723		1.27246	17.2222	60.2222
1.27745	42.4444	54		1.27745	23.0177	67.731		1.27745	16.6667	60.3333
1.28244	40.6667	53.3333		1.28244	27.3333	69.2383		1.28244	15	60.5556
1.28743	39.6667	53		1.28743	27.3333	70		1.28743	16.1111	60.7778
1.29242	39.6667	52		1.29242	27.3333	70		1.29242	17.2222	61.2222
1.29741	39.6667	52.3333		1.29741	26.7015	70.2371		1.29741	16.6667	62
1.3024	38.2222	54.6667		1.3024	24.6667	71.2368		1.3024	17.7778	63.6667
1.30739	36.5556	55.6667		1.30739	24.6667	72		1.30739	16.6667	64.6667
1.31238	34.3333	55.3333		1.31238	24.6667	72		1.31238	16.1111	65.8889
1.31737	32.2222	54.6667		1.31737	24.6667	72		1.31737	18.3333	66.2222
1.32236	30.5556	54.6667		1.32236	24.6667	72		1.32236	18.3333	67.4444
1.32735	31	54.6667		1.32735	25.2925	72		1.32735	17.2222	68
1.33234	29.4444	54.3333		1.33234	26.6303	72		1.33234	17.2222	68.3333
1.33733	29.1111	54.3333		1.33733	24.3333	72.1561		1.33733	18.8889	69.3333
1.34232	27.2222	54.6667		1.34232	25.0341	72.6667		1.34232	18.3333	70.2222
1.34731	26.1111	54.6667		1.34731	26.7114	72.9001		1.34731	17.7778	70.6667
1.3523	25.6667	55.3333		1.3523	24.0457	73.8997		1.3523	16.6667	70.8889
1.35729	25.6667	55.6667		1.35729	22	74.6667		1.35729	16.1111	72
1.36228	24.4444	56.6667		1.36228	22.619	74.4343		1.36228	16.1111	73.3333
1.36727	24.4444	58		1.36727	24.0487	73.6667		1.36727	15	74.7778
1.37226	23.2222	58.6667		1.37226	22.617	73.8983		1.37226	15	75.6667
1.37725	22.5556	58.6667		1.37725	24.6667	74.8979		1.37725	16.1111	75.6667
1.38224	22.3333	58		1.38224	24.0517	75.6667		1.38224	16.1111	74.4444
1.38723	21.8889	58		1.38723	22	75.6667		1.38723	17.7778	74.4444
1.39222	21	58.6667		1.39222	22.613	75.8968		1.39222	17.7778	76.7778
1.39721	20.7778	58.6667		1.39721	24.6667	76.6667		1.39721	18.3333	78.2222
1.4022	21	58.6667		1.4022	24.0556	76.4373		1.4022	16.1111	79
1.40719	21	59		1.40719	22.6101	75.8957		1.40719	16.6667	79.3333
1.41218	20.3333	60.3333		1.41218	24.6667	77.2764		1.41218	16.6667	79
1.41717	20.1111	60.6667		1.41717	24.0586	79.5616		1.41717	17.7778	79.4444
1.42216	19.3333	60.6667		1.42216	23.8213	80.1054		1.42216	18.8889	80.3333
1.42715	19.3333	60.3333		1.42715	30	79.1058		1.42715	18.3333	80.3333
1.43214	19.1111	59.3333		1.43214	29.3949	78.1819		1.43214	17.2222	81.1111
1.43713	19.1111	59		1.43713	27.3333	77.6667		1.43713	18.8889	81.1111
1.44212	19.1111	60.6667		1.44212	27.3333	77.6667		1.44212	18.3333	81.2222
1.44711	19.3333	61.6667		1.44711	27.9355	78.0434		1.44711	18.3333	81.3333
1.4521	18.8889	61.6667		1.4521	30	79.559		1.4521	17.7778	81.5556
1.45709	17.4444	62.3333		1.45709	30.6002	80.108		1.45709	17.7778	81.3333
1.46208	17	62.6667		1.46208	32.6667	78.5086		1.46208	18.3333	81.1111
1.46707	17.6667	63.3333		1.46707	32.6667	75.8912		1.46707	17.2222	81.5556
1.47206	17.6667	63.3333		1.47206	32.0695	77.0403		1.47206	15	83.1111
1.47705	16.8889	63.3333		1.47705	30	78.5572		1.47705	15	84.3333
1.48204	16.6667	64		1.48204	30.5952	79.1099		1.48204	15	85
1.48703	15.5556	65		1.48703	32.6667	78.1846		1.48703	15.5556	85.2222
1.49202	17	65.6667		1.49202	32.0734	77.6667		1.49202	17.2222	84.7778
1.49701	17	65.6667		1.49701	30.6663	77.8149		1.49701	15	85
1.502	17	65		1.502	33	78.7773		1.502	15	85.2222
1.50699	16.3333	65.6667		1.50699	33.5903	80.7766		1.50699	15	85.3333
1.51198	16.3333	66		1.51198	35.593	82.1121		1.51198	16.6667	85.1111
1.51697	15.6667	67.3333		1.51697	35.3333	81.3333		1.51697	16.6667	85.3333
1.52196	14.8889	68.3333		1.52196	35.4067	81.5538		1.52196	18.3333	86.2222
1.52695	14.2222	67.6667		1.52695	36.253	81.8931		1.52695	18.3333	86.2222
1.53194	14.6667	66.6667		1.53194	38.9187	80.3333		1.53194	18.3333	86.4444
1.53693	15.3333	66.6667		1.53693	41.5844	80.3333		1.53693	18.3333	86.4444
1.54192	15.6667	68.3333		1.54192	42.4999	80.3333		1.54192	18.3333	87
1.54691	15	68.6667		1.54691	38.3333	80.3333		1.54691	18.8889	87.6667
1.5519	14.3333	69.3333		1.5519	38.3333	79.533		1.5519	18.3333	87.6667
1.55689	13.6667	69.3333		1.55689	39.4941	76.4488		1.55689	18.3333	87.6667
1.56188	13.2222	68.6667		1.56188	43.6667	75.8842		1.56188	18.3333	86.8889
1.56687	13	69.3333		1.56687	44.2451	76.8838		1.56687	19.4444	86.6667
1.57186	14.1111	70		1.57186	45.1785	77.6667		1.57186	20	85.7778
1.57685	14.6667	70.6667		1.57685	41.6485	77.6667		1.57685	21.1111	85.3333
1.58184	14.6667	70		1.58184	44.5755	77.6667		1.58184	18.8889	85.7778
1.58683	13	70		1.58683	47.2411	77.6667		1.58683	17.2222	86
1.59182	12.3333	70		1.59182	49.3333	77.4513		1.59182	16.1111	86.2222
1.59681	13.4444	70.6667		1.59681	49.3333	76.4517		1.59681	18.3333	86.6667
1.6018	14.1111	70.6667		1.6018	48.1903	75.8812		1.6018	18.3333	86.4444
1.60679	14.1111	71		1.60679	44.5705	76.6667		1.60679	18.8889	86.2222
1.61178	14.6667	72		1.61178	48.3752	76.8805		1.61178	19.4444	86
1.61677	13	72		1.61677	55.2352	77.6667		1.61677	18.3333	86
1.62176	13	72		1.62176	57.9718	77.4536		1.62176	17.7778	85.3333
1.62675	13	72		1.62675	60.2625	76.4539		1.62675	19.4444	85
1.63174	13	73		1.63174	60.6363	75.4543		1.63174	21.1111	84.2222
1.63673	13	73		1.63673	63	74.2427		1.63673	21.1111	83.6667
1.64172	14.6667	73.6667		1.64172	63	72.5256		1.64172	21.6667	82.7778
1.64671	13.6667	74		1.64671	63.5626	72.1408		1.64671	23.3333	81.6667
1.6517	13	73.3333		1.6517	65.6667	72.8775		1.6517	23.3333	80.1111
1.65669	13	73.3333		1.65669	66.858	73.6667		1.65669	23.3333	79.5556
1.66168	13	74		1.66168	71.893	73.8768		1.66168	24.4444	79.3333
1.66667	13.4444	74		1.66667	74.6285	74.6667		1.66667	25.5556	78.6667
1.67166	13.6667	75.6667		1.67166	77	74.1083		1.67166	23.3333	77.3333
1.67665	14.2222	75.6667		1.67665	77.5567	71.791		1.67665	23.3333	75.5556
1.68164	14	75		1.68164	78.4858	71		1.68164	23.3333	75.4444
1.68663	13	75		1.68663	74.5547	71		1.68663	25	74.3333
1.69162	13	75.6667		1.69162	77.2204	70.7921		1.69162	26.6667	74
1.69661	14.8889	76		1.69661	79.3333	69.7924		1.69661	26.6667	73.1111
1.7016	14.6667	77.3333		1.7016	78.7816	69		1.7016	27.7778	72
1.70659	14.3333	77.3333		1.70659	77.2862	69.2068		1.70659	27.2222	70.5556
1.71158	13.4444	77.3333		1.71158	81.3159	70.2064		1.71158	27.7778	69.2222
1.71657	13.4444	77.3333		1.71657	87.6667	71.2061		1.71657	30	68
1.72156	13.4444	77.3333		1.72156	87.1189	72		1.72156	30	68.4444
1.72655	13.2222	77.3333		1.72655	85	71.7947		1.72655	30.5556	67.7778
1.73154	13.2222	78		1.73154	85.614	71		1.73154	32.2222	66.7778
1.73653	13.8889	78.3333		1.73653	87.9319	71		1.73653	34.4444	65.8889
1.74152	15.3333	78		1.74152	87.1228	70.7958		1.74152	34.4444	65.8889
1.74651	16.3333	78		1.74651	85	70		1.74651	36.6667	64.6667
1.7515	16.7778	78		1.7515	85.6096	70.2035		1.7515	38.3333	63
1.75649	15.8889	78.3333		1.75649	88.5408	71.2031		1.75649	37.2222	62.6667
1.76148	15.3333	78.3333		1.76148	90.6667	72		1.76148	37.7778	63
1.76647	14.5556	79		1.76647	91.2055	72		1.76647	38.3333	63.4444
1.77146	14.5556	79.3333		1.77146	92.7955	71.798		1.77146	38.3333	64
1.77645	15.6667	79.6667		1.77645	90.6667	71		1.77645	42.7778	63.4444
1.78144	16.1111	79.6667		1.78144	90.6667	71.2013		1.78144	43.3333	62.6667
1.78643	15.8889	79.6667		1.78643	90.5998	72		1.78643	43.3333	62.7778
1.79142	15.5556	80.6667		1.79142	89.7994	72.1337		1.79142	45	64.5556
1.79641	16.5556	80.6667		1.79641	87.6667	72.6667		1.79641	47.7778	64.5556
1.8014	17	80.6667		1.8014	88.2651	72.5335		1.8014	48.3333	62.6667
1.80639	17	80.6667		1.80639	90.1357	72.1329		1.80639	51.1111	61.6667
1.81138	17.2222	80.6667		1.81138	88	72.8657		1.81138	53.3333	61.6667
1.81637	17.6667	81		1.81637	88	73.6667		1.81637	54.4444	61.6667
1.82136	18.7778	81		1.82136	88.462	73.4684		1.82136	55	61.7778
1.82635	18.2222	81.6667		1.82635	90.3992	72.6667		1.82635	56.1111	61.7778
1.83134	18.2222	81.6667		1.83134	90.6667	72.6667		1.83134	56.1111	61.7778
1.83633	19.1111	81.6667		1.83633	90.6667	72.8639		1.83633	57.7778	61.7778
1.84132	19.5556	81		1.84132	90.1426	73.8635		1.84132	60	61.6667
1.84631	19.8889	81		1.84631	88	74.6667		1.84631	61.1111	61.6667
1.8513	20.5556	81		1.8513	86.8254	74.6667		1.8513	61.6667	61.4444
1.85629	20.7778	81		1.85629	82.0651	74.6667		1.85629	63.8889	60.6667
1.86128	21.4444	81.6667		1.86128	82.8534	74.6667		1.86128	64.4444	59
1.86627	22.6667	81.6667		1.86627	84.4809	74.2767		1.86627	66.1111	59.2222
1.87126	23.1111	82		1.87126	82.3333	72.1477		1.87126	68.8889	59.6667
1.87625	22.5556	83		1.87625	82.3333	70.1942		1.87625	71.6667	59.8889
1.88124	22.3333	84		1.88124	81.8172	71.3231		1.88124	72.7778	59.5556
1.88623	22.3333	84		1.88623	79.6667	73.0536		1.88623	74.4444	59.3333
1.89122	22.8889	83.3333		1.89122	78.5741	74.2804		1.89122	76.1111	59.5556
1.89621	24.2222	83		1.89621	74.5773	72.8594		1.89621	77.2222	59.6667
1.9012	24.6667	83.3333		1.9012	77.5122	74.0514		1.9012	76.6667	60.3333
1.90619	25.6667	83.3333		1.90619	79.0916	75.8587		1.90619	80	60.2222
1.91118	27	83		1.91118	76.1565	76.2834		1.91118	81.6667	58.7778
1.91617	28	83		1.91617	73.4271	74.6667		1.91617	82.2222	58.5556
1.92116	28.6667	83.3333		1.92116	71	74.8576		1.92116	83.8889	58.5556
1.92615	29.4444	84		1.92615	69.9855	75.4761		1.92615	84.4444	59.6667
1.93114	31	84		1.93114	65.6667	74.1596		1.93114	83.8889	62
1.93613	32	84		1.93613	65.6667	72		1.93613	84.4444	64.3333
1.94112	32.2222	84		1.94112	65.1624	72.5051		1.94112	85	67.2222
1.94611	31.8889	84		1.94611	63	75.0448		1.94611	86.6667	67.3333
1.9511	32.3333	84		1.9511	61.9326	76.6667		1.9511	86.1111	65.3333
1.95609	32.8889	84		1.95609	57.8973	76.4784		1.95609	85.5556	64.5556
1.96108	34.7778	83.3333		1.96108	60.3333	75.4787		1.96108	85	64.1111
1.96607	36.6667	84		1.96607	60.2709	74.6667		1.96607	85.5556	64.5556
1.97106	37.5556	84.3333		1.97106	60	74.6667		1.97106	86.6667	65.7778
1.97605	38.8889	84.3333		1.97605	60	74.6667		1.97605	86.6667	65.6667
1.98104	39.8889	84.3333		1.98104	59.5036	74.8531		1.98104	87.7778	66.4444
1.98603	41	84		1.98603	56.838	75.8528		1.98603	86.1111	67.3333
1.99102	42.7778	84		1.99102	54.6667	76.6667		1.99102	85.5556	66.6667
1.99601	44	84		1.99601	55.1601	76.4813		1.99601	86.1111	67.5556
2.001	44.7778	85		2.001	56.8409	75.4817		2.001	86.1111	68.3333
2.00599	47	85		2.00599	54.6667	74.6667		2.00599	86.1111	69
2.01098	47.5556	85		2.01098	55.6475	75.2194		2.01098	86.1111	68.6667
2.01597	48.3333	84.3333		2.01597	59.0211	77.9731		2.01597	87.2222	67.7778
2.02096	50.3333	84		2.02096	53.6898	79.1498		2.02096	86.1111	66.5556
2.02595	52.7778	84		2.02595	49.3333	78.2113		2.02595	86.1111	65.4444
2.03094	53.4444	85		2.03094	49.8198	77.6667		2.03094	87.2222	65.3333
2.03593	53.5556	86		2.03593	52.4855	77.4843		2.03593	84.4444	64.7778
2.04092	55.5556	86		2.04092	54.6667	76.4846		2.04092	86.1111	64.4444
2.04591	57.8889	86		2.04591	54.1832	75.6667		2.04591	86.6667	65
2.0509	58.5556	85		2.0509	52	75.6667		2.0509	83.8889	66.7778
2.05589	61	85		2.05589	51.5185	75.8476		2.05589	81.6667	67.7778
2.06088	62.3333	85		2.06088	48.8528	76.8472		2.06088	80.5556	67.3333
2.06587	62.5556	86		2.06587	46.1871	77.9669		2.06587	80	66.1111
2.07086	63	86		2.07086	43.4616	79.5131		2.07086	78.8889	65.7778
2.07585	64.6667	86.6667		2.07585	41	80.3333		2.07585	76.1111	65.3333
2.08084	66	86.6667		2.08084	41.9532	80.5124		2.08084	75	65.6667
2.08583	66.7778	86		2.08583	46.3333	81.3333		2.08583	72.7778	65.4444
2.09082	67.7778	85		2.09082	46.3333	81.5117		2.09082	71.6667	65.3333
2.09581	68.3333	85		2.09581	46.3333	82.1554		2.09581	72.2222	65.6667
2.1008	70.3333	86		2.1008	46.3333	81.1558		2.1008	72.2222	68.7778
2.10579	75	86		2.10579	46.3333	80.6878		2.10579	70.5556	69
2.11078	77	86		2.11078	46.3333	82.6281		2.11078	69.4444	68.4444
2.11577	77	86		2.11577	46.3333	84.1765		2.11577	68.3333	67.7778
2.12076	77	87		2.12076	45.8647	85		2.12076	68.3333	68
2.12575	77.6667	87		2.12575	43.6667	85		2.12575	67.7778	68.4444
2.13074	78.6667	86		2.13074	44.1334	85		2.13074	65.5556	69.3333
2.13573	80.3333	85.3333		2.13573	46.8572	85		2.13573	62.7778	69.4444
2.14072	80.6667	87		2.14072	49.3333	84.6508		2.14072	62.2222	69.3333
2.14571	81	87		2.14571	49.7971	83		2.14571	62.2222	69.6667
2.1507	82.4444	86.6667		2.1507	51.0167	83.5216		2.1507	61.6667	71
2.15569	84.3333	86		2.15569	46.3333	86.347		2.15569	59.4444	71
2.16068	85.4444	86.6667		2.16068	46.3333	88		2.16068	59.4444	71
2.16567	85	86.6667		2.16567	45.8736	87.8272		2.16567	60	70.7778
2.17066	86.3333	86.6667		2.17066	44.1255	86.4828		2.17066	57.2222	70.3333
2.17565	88	86.6667		2.17565	46.3333	83.8853		2.17565	56.1111	70.8889
2.18064	88.4444	86		2.18064	47.304	83.6194		2.18064	55	71.3333
2.18563	87.3333	86		2.18563	52	85.1713		2.18563	51.6667	71.5556
2.19062	87.3333	86		2.19062	52	86.3418		2.19062	51.6667	71
2.19561	88	86		2.19561	51.4894	87.8295		2.19561	50.5556	70.6667
2.2006	90.1111	84.3333		2.2006	48.5471	86.4895		2.2006	51.1111	70
2.20559	92	85		2.20559	46.8417	83.8302		2.20559	52.2222	70
2.21058	93	86.6667		2.21058	48.8825	83.3389		2.21058	53.3333	70.6667
2.21557	92	87		2.21557	45.7107	85.1691		2.21557	55	70.8889
2.22056	92.2222	86		2.22056	41.4489	85.8313		2.22056	53.3333	70.8889
2.22555	93.3333	86		2.22555	43.6667	85		2.22555	52.7778	70.2222
2.23054	94	86		2.23054	44.1136	85		2.23054	50	69.6667
2.23553	95	87		2.23553	46.3333	85.1676		2.23553	50	70.1111
2.24052	94.7778	87.3333		2.24052	45.8884	86.1672		2.24052	50.5556	71.1111
2.24551	94	87.3333		2.24551	43.6667	86.8331		2.24551	50	71.4444
2.2505	93.6667	88		2.2505	44.1096	85.8335		2.2505	48.8889	70.8889
2.25549	94.3333	87.3333		2.25549	47.2725	84.6678		2.25549	46.1111	70.6667
2.26048	95	87.3333		2.26048	52	82.8895		2.26048	47.2222	70.6667
2.26547	95.2222	87.3333		2.26547	52	82.609		2.26547	50	70.6667
2.27046	94.5556	88		2.27046	51.0671	84.495		2.27046	51.6667	70.6667
2.27545	93.8889	88		2.27545	46.8261	87.1646		2.27545	52.2222	70.6667
2.28044	94.1111	88.3333		2.28044	49.7704	88		2.28044	52.2222	70.6667
2.28543	96	88		2.28543	52	88		2.28543	52.2222	70.4444
2.29042	96	87.3333		2.29042	52.4351	88.109		2.29042	51.6667	70.4444
2.29541	95.3333	87.3333		2.29541	54.2326	88.6667		2.29541	47.7778	69.6667
2.3004	96.2222	88		2.3004	52.4331	88.5581		2.3004	46.6667	68
2.30539	97.8889	88		2.30539	54.6667	87.8376		2.30539	48.3333	67.5556
2.31038	97.3333	88		2.31038	54.6667	86.838		2.31038	49.4444	69.2222
2.31537	96.8889	88		2.31537	54.6667	85.8383		2.31537	48.3333	70.2222
2.32036	97.6667	88		2.32036	54.6667	84.8387		2.32036	48.3333	70.6667
2.32535	96.2222	88		2.32535	54.2385	83.7318		2.32535	47.7778	70.6667
2.33034	96	87		2.33034	52.4271	82.3333		2.33034	47.2222	69.7778
2.33533	95.7778	87.3333		2.33533	55.0928	82.1731		2.33533	48.3333	69.2222
2.34032	95.8889	88.3333		2.34032	56.9082	81.7595		2.34032	48.8889	69
2.34531	96.2222	89		2.34531	54.6667	84.1595		2.34531	48.8889	68.6667
2.3503	96.2222	88.3333		2.3503	54.6667	85		2.3503	47.2222	68.4444
2.35529	96.6667	88.3333		2.35529	54.6667	85.1587		2.35529	45	68.4444
2.36028	95.3333	89.3333		2.36028	55.0879	86.1583		2.36028	46.1111	68.6667
2.36527	95	89		2.36527	57.7536	87		2.36527	47.7778	68.6667
2.37026	94.7778	88		2.37026	59.5808	86.2645		2.37026	47.7778	68.8889
2.37525	95.3333	88		2.37525	56.9151	82.3333		2.37525	47.7778	69.3333
2.38024	95.7778	89		2.38024	55.5533	82.1765		2.38024	47.2222	69
2.38523	92.6667	89.3333		2.38523	60.3333	81.3333		2.38523	47.7778	69.2222
2.39022	92.6667	89.6667		2.39022	60.7486	81.1772		2.39022	48.8889	69.3333
2.39521	93.8889	89.3333		2.39521	63	80.3333		2.39521	50	69.5556
2.4002	94.3333	89		2.4002	63	80.3333		2.4002	50	70
2.40519	94.1111	89		2.40519	63	80.3333		2.40519	47.2222	69.2222
2.41018	94.1111	89.3333		2.41018	63.4113	80.3333		2.41018	46.1111	67.7778
2.41517	93.6667	89.3333		2.41517	66.1283	80.6419		2.41517	46.1111	68.3333
2.42016	93.3333	89.3333		2.42016	68.6667	82.5898		2.42016	47.2222	70
2.42515	92	89		2.42515	68.6156	83.7441		2.42515	48.8889	70.6667
2.43014	92.4444	89		2.43014	68.7407	82.027		2.43014	49.4444	70.5556
2.43513	93.4444	89		2.43513	71.4572	80.3333		2.43513	50	70.2222
2.44012	91.3333	89.3333		2.44012	74.8615	80.6382		2.44012	48.3333	70.1111
2.44511	90.3333	89.3333		2.44511	80.0711	82.3333		2.44511	48.3333	69.1111
2.4501	90.6667	88.3333		2.4501	81.9299	82.03		2.4501	48.3333	68
2.45509	90.4444	88.3333		2.45509	79.2139	80.3333		2.45509	52.2222	67.5556
2.46008	89.6667	89		2.46008	77.0681	80.3333		2.46008	52.2222	69
2.46507	89.6667	89		2.46507	79.3333	80.3333		2.46507	52.2222	69.4444
2.47006	89.8889	88.3333		2.47006	79.3333	80.3333		2.47006	53.3333	69.3333
2.47505	91.3333	88.3333		2.47505	79.7318	80.3333		2.47505	55.5556	68.6667
2.48004	90.3333	88.3333		2.48004	82	80.4828		2.48004	57.7778	68.8889
2.48503	90.3333	89		2.48503	82	81.4824		2.48503	58.3333	68.7778
2.49002	91	89.3333		2.49002	82.4449	82.1846		2.49002	58.8889	69.1111
2.49501	92.7778	89.6667		2.49501	85.4438	81.185		2.49501	61.1111	68.5556
2.5	91.7778	89.3333		2.5	88.787	80.3333		2.5	60	67.5556
2.50499	88.3333	89		2.50499	92.9408	80.3333		2.50499	60.5556	67.5556
2.50998	85.8889	89		2.50998	90.6667	80.1861		2.50998	58.8889	68.2222
2.51497	87.3333	89		2.51497	90.6667	79.1865		2.51497	60.5556	68
2.51996	87.3333	88.3333		2.51996	91.4458	78.2357		2.51996	60	67.7778
2.52495	86.6667	88.3333		2.52495	95.6114	77.3744		2.52495	61.6667	66.7778
2.52994	86.3333	88.3333		2.52994	92.5582	75.5209		2.52994	65	67.4444
2.53493	85	88.3333		2.53493	88	74.6667		2.53493	67.2222	67.7778
2.53992	84.2222	88.3333		2.53992	88.7712	74.6667		2.53992	68.3333	67.3333
2.54491	86.4444	88		2.54491	93.718	74.6667		2.54491	68.3333	67.3333
2.5499	87.1111	88		2.5499	95.6164	74.6667		2.5499	68.3333	66.2222
2.55489	86.4444	88		2.55489	93.716	74.6667		2.55489	69.4444	66.2222
2.55988	86.1111	88.3333		2.55988	95.189	74.3796		2.55988	68.3333	67.2222
2.56487	86.7778	88.3333		2.56487	90.3333	72.8098		2.56487	70	65.6667
2.56986	87	88		2.56986	90.3333	74.0951		2.56986	73.3333	63.2222
2.57485	86.3333	88		2.57485	90.3333	76.8091		2.57485	73.8889	62.2222
2.57984	84.7778	88		2.57984	91.5137	77.3825		2.57984	75	62.6667
2.58483	83.8889	88		2.58483	98.6667	75.525		2.58483	75	62.4444
2.58982	83.2222	88.3333		2.58982	98.6667	74.2898		2.58982	76.1111	62.6667
2.59481	83.6667	88		2.59481	97.9172	71.859		2.59481	76.6667	62.6667
2.5998	84.3333	88		2.5998	94.0808	71		2.5998	80.5556	63
2.60479	84.5556	88		2.60479	98.2939	71.1402		2.60479	84.4444	63
2.60978	85.2222	88.3333		2.60978	95.21	72.0932		2.60978	85.5556	62.5556
2.61477	86.6667	88		2.61477	90.3333	72.6667		2.61477	83.8889	62.3333
2.61976	86.4444	87.3333		2.61976	90.3796	72.5739		2.61976	83.3333	62.3333
2.62475	85	87		2.62475	90.6667	71.8613		2.62475	83.8889	62
2.62974	83.2222	86.6667		2.62974	90.2989	71		2.62974	85.5556	61.2222
2.63473	82.8889	86.6667		2.63473	88	71		2.63473	86.6667	60.5556
2.63972	83.1111	86.6667		2.63972	87.9543	71.1376		2.63972	87.7778	60.5556
2.64471	82.8889	86.6667		2.64471	87.3018	72		2.64471	84.4444	60.1111
2.6497	83.4444	86.6667		2.6497	84.6361	71.8631		2.6497	84.4444	60
2.65469	84.5556	86.6667		2.65469	82.6962	71		2.65469	87.7778	59.1111
2.65968	84.5556	86.6667		2.65968	85	70.7277		2.65968	89.4444	58.6667
2.66467	84.7778	86.6667		2.66467	85	68.8642		2.66467	90	58.2222
2.66966	85.2222	86.6667		2.66966	84.2802	67.9097		2.66966	91.1111	58.6667
2.67465	85.6667	86.6667		2.67465	79.6218	67.4234		2.67465	91.6667	59.3333
2.67964	85.2222	87		2.67964	79.3781	68.2693		2.67964	91.6667	60.2222
2.68463	86.8889	87		2.68463	79.2651	70.1343		2.68463	91.6667	60.7778
2.68962	85.5556	87.3333		2.68962	76.3107	71		2.68962	90.5556	60.5556
2.69461	84.5556	87.3333		2.69461	74	71		2.69461	91.6667	60.7778
2.6996	83.8889	87.3333		2.6996	74	71		2.6996	93.3333	61.8889
2.70459	85	87.3333		2.70459	73.6029	71		2.70459	89.4444	62.4444
2.70958	84.5556	86.6667		2.70958	70.648	71.1324		2.70958	87.2222	63.3333
2.71457	83.6667	86.6667		2.71457	68.3333	72		2.71457	88.8889	62.4444
2.71956	82.6667	87		2.71956	68.3333	71.8683		2.71956	88.3333	60
2.72455	82.8889	87		2.72455	67.9843	70.8687		2.72455	89.4444	59.2222
2.72954	82.8889	86.6667		2.72954	65.3186	70		2.72954	89.4444	60
2.73453	83	86		2.73453	63	70		2.73453	90.5556	60.3333
2.73952	84.3333	85		2.73952	62.6539	70.1302		2.73952	88.3333	60.3333
2.74451	85.4444	85		2.74451	59.9451	71		2.74451	86.6667	60.3333
2.7495	85.3333	86		2.7495	56.9892	71		2.7495	87.2222	60.1111
2.75449	85.7778	86.6667		2.75449	54.6667	71		2.75449	87.2222	59.3333
2.75948	85.6667	86		2.75948	54.6667	71		2.75948	85.5556	58.3333
2.76447	85.2222	86		2.76447	54.3255	70.7432		2.76447	83.8889	58.1111
2.76946	86.1111	86		2.76946	52	68.7867		2.76946	82.7778	59
2.77445	86.7778	86.6667		2.77445	52	67.3333		2.77445	81.1111	59
2.77944	86.6667	88		2.77944	51.6618	67.5454		2.77944	79.4444	58.3333
2.78443	86	88		2.78443	48.954	69		2.78443	79.4444	58.3333
2.78942	87.5556	87		2.78942	46.6695	68.8735		2.78942	79.4444	58.5556
2.79441	89	86.6667		2.79441	48.6648	67.9159		2.79441	75	58.1111
2.7994	89.8889	87.3333		2.7994	46.6675	67.3333		2.7994	73.3333	57.6667
2.80439	89.8889	87.3333		2.80439	48.6668	67.3333		2.80439	72.7778	57.8889
2.80938	89.4444	86.6667		2.80938	46.0011	67.5417		2.80938	68.3333	59.3333
2.81437	88.6667	86		2.81437	43.6667	68.8753		2.81437	66.6667	59.7778
2.81936	89.4444	86.6667		2.81936	43.3364	67.7928		2.81936	63.3333	58.5556
2.82435	89.6667	86.6667		2.82435	40.6707	66.2094		2.82435	63.3333	58.1111
2.82934	88.3333	86.6667		2.82934	37.6768	65.4569		2.82934	65	58.2222
2.83433	88.2222	86.6667		2.83433	33.6546	66.3333		2.83433	63.8889	58.6667
2.83932	88.3333	86		2.83932	38.3333	66.2105		2.83932	61.1111	59.1111
2.84431	89.8889	86		2.84431	37.9674	65.3333		2.84431	58.8889	59.5556
2.8493	89.2222	86.6667		2.8493	35.009	65.3333		2.8493	59.4444	59.8889
2.85429	89	86.6667		2.85429	32.3433	65.3333		2.85429	57.2222	60.3333
2.85928	89.6667	86.6667		2.85928	30	65.4547		2.85928	55.5556	60.6667
2.86427	91	86		2.86427	30.3213	66.2124		2.86427	52.7778	60
2.86926	92.3333	86		2.86926	32.987	65.0117		2.86926	52.7778	60
2.87425	93	86		2.87425	35.3333	62.6667		2.87425	50	60.6667
2.87924	92.3333	86		2.87924	35.015	62.9863		2.87924	48.3333	61.6667
2.88423	92.2222	86.6667		2.88423	32.3493	65.4528		2.88423	48.3333	62.4444
2.88922	93.1111	87.3333		2.88922	29.6836	66.4525		2.88922	47.2222	62.2222
2.89421	92	87.3333		2.89421	27.3333	67.3333		2.89421	45.5556	62.7778
2.8992	92	87		2.8992	27.3333	67.3333		2.8992	43.8889	63
2.90419	90.3333	87		2.90419	27.3333	67.412		2.90419	43.8889	63.2222
2.90918	91.1111	86		2.90918	27.6458	68.1176		2.90918	40.5556	64
2.91417	91.7778	86		2.91417	30	68.8827		2.91417	40	63.8889
2.91916	92.4444	85.3333		2.91916	30	67.8052		2.91916	37.7778	62.4444
2.92415	93.1111	85		2.92415	30	66.4499		2.92415	36.1111	62.4444
2.92914	93.8889	85		2.92914	29.383	67.7593		2.92914	36.1111	62.6667
2.93413	94.7778	85.3333		2.93413	24.6667	71.1158		2.93413	36.6667	63.6667
2.93912	94.5556	86		2.93912	24.6667	71.8846		2.93912	35.5556	64.8889
2.94411	94.3333	85.3333		2.94411	24.9722	71		2.94411	33.3333	65
2.9491	93.3333	85		2.9491	27.3333	70.8853		2.9491	32.2222	65
2.95409	92	85		2.95409	27.3333	69.8857		2.95409	31.6667	66.4444
2.95908	92.2222	84.3333		2.95908	27.0308	68.8861		2.95908	31.6667	67.8889
2.96407	93.3333	85		2.96407	24.6667	67.9243		2.96407	30	68.3333
2.96906	93.7778	86		2.96906	24.3661	67.522		2.96906	30	68.2222
2.97405	93.8889	86		2.97405	22.2996	69.1128		2.97405	28.8889	68.6667
2.97904	94.3333	85		2.97904	24.9653	70.1125		2.97904	28.3333	69.6667
2.98403	94	85		2.98403	27.3333	71		2.98403	27.2222	70.6667
2.98902	93.3333	85		2.98902	27.0367	70.8883		2.98902	26.6667	71.3333
2.99401	94.5556	85		2.99401	24.9623	70		2.99401	26.6667	72.1111
2.999	94.7778	86		2.999	27.3333	70.222		2.999	25	73.3333
3.00399	94.5556	86		3.00399	27.3333	72		3.00399	25	73.7778
3.00898	93.8889	85		3.00898	27.626	71.8898		3.00898	25	74.1111
3.01397	92.3333	84.3333		3.01397	29.4166	71		3.01397	25.5556	75
3.01896	93.6667	84.3333		3.01896	24.6667	70.8905		3.01896	23.8889	75.1111
3.02395	93.5556	85		3.02395	24.6667	70.1091		3.02395	23.3333	76
3.02894	92.5556	85		3.02894	24.6667	71		3.02894	23.3333	76.2222
3.03393	91.2222	85		3.03393	24.3789	71.1084		3.03393	23.8889	77.3333
3.03892	92	84.3333		3.03892	22.8602	72.18		3.03892	24.4444	78.8889
3.04391	94.1111	84.3333		3.04391	29.4285	73.7743		3.04391	24.4444	80.3333
3.0489	94.7778	84.3333		3.0489	24.6667	74.6667		3.0489	21.6667	82.4444
3.05389	94.3333	84.3333		3.05389	24.6667	74.5597		3.05389	21.6667	83
3.05888	93.4444	84		3.05888	24.6667	73.5601		3.05888	22.7778	82.3333
3.06387	91.5556	84.3333		3.06387	24.9485	72.5959		3.06387	21.1111	82.1111
3.06886	90.2222	85		3.06886	26.7717	72		3.06886	21.6667	82.2222
3.07385	90.3333	84.3333		3.07385	22	72		3.07385	21.1111	81.8889
3.07884	90.3333	83.3333		3.07884	22.2788	72.1751		3.07884	20	82.2222
3.08383	90.5556	82.6667		3.08383	24.6667	73.4922		3.08383	18.8889	82.3333
3.08882	92	83		3.08882	24.6667	71.687		3.08882	18.8889	82.3333
3.09381	89.8889	83		3.09381	24.6667	69		3.09381	20.5556	81.8889
3.0988	88.5556	83.3333		3.0988	24.3918	69.2072		3.0988	20.5556	81.6667
3.10379	87.1111	83.3333		3.10379	22	71.1032		3.10379	20	81.6667
3.10878	86.4444	83.3333		3.10878	22	72		3.10878	20	83
3.11377	85.7778	83.3333		3.11377	22.2719	71.8975		3.11377	20	83.6667
3.11876	84.2222	84		3.11876	24.6667	71.1021		3.11876	20	83.6667
3.12375	82.6667	84		3.12375	24.3967	72		3.12375	18.3333	84
3.12874	80.7778	83.3333		3.12874	22.2689	72		3.12874	18.3333	84.7778
3.13373	80.7778	83.3333		3.13373	24.3987	72		3.13373	17.7778	84.7778
3.13872	79.3333	83.3333		3.13872	22	71.8994		3.13872	17.7778	85
3.14371	78.6667	83.3333		3.14371	22	70.8997		3.14371	17.7778	84.1111
3.1487	78.6667	83.3333		3.1487	21.9669	70.0999		3.1487	18.3333	82.5556
3.15369	78.2222	83.3333		3.15369	21.6667	71		3.15369	16.6667	81.1111
3.15868	78	82.6667		3.15868	21.9626	71		3.15868	15	80.1111
3.16367	76.4444	82		3.16367	24.4046	71		3.16367	18.3333	79.3333
3.16866	74.8889	82.6667		3.16866	22.5221	70.9016		3.16866	19.4444	78.2222
3.17365	73.7778	82.6667		3.17365	27.0733	70		3.17365	18.3333	78.3333
3.17864	72.6667	83		3.17864	24.6667	70		3.17864	18.3333	79.8889
3.18363	70.6667	83		3.18363	24.6667	69.9027		3.18363	18.3333	80.6667
3.18862	69.5556	83.3333		3.18862	24.4096	68.8384		3.18862	18.3333	79.8889
3.19361	68.6667	83.3333		3.19361	22.5122	67.3333		3.19361	18.3333	79.8889
3.1986	67	82.6667		3.1986	26.8231	67.4937		3.1986	17.2222	79.8889
3.20359	65.2222	82		3.20359	22	69.0958		3.20359	18.3333	79.8889
3.20858	64.3333	82		3.20858	22	69.9045		3.20858	18.3333	79.4444
3.21357	63.5556	82.6667		3.21357	22	69		3.21357	18.3333	79.6667
3.21856	62.5556	82.6667		3.21856	22	68.8421		3.21856	17.7778	80.3333
3.22355	61.2222	82.6667		3.22355	22.2502	67.239		3.22355	15.5556	80.3333
3.22854	60.6667	82.6667		3.22854	24.4175	66.3333		3.22854	15.5556	79.6667
3.23353	59.5556	82		3.23353	22.2482	66.3333		3.23353	16.1111	79.3333
3.23852	57	82		3.23852	24.6667	66.0536		3.23852	14.4444	79.1111
3.24351	54.7778	82		3.24351	24.6667	63.3333		3.24351	17.2222	78.5556
3.2485	53.6667	82		3.2485	24.6667	63.4258		3.2485	16.6667	78.3333
3.25349	53.8889	81.6667		3.25349	24.6667	64.4255		3.25349	15.5556	77.5556
3.25848	53.2222	81		3.25848	24.6667	65.4251		3.25848	15.5556	77.3333
3.26347	51.5556	81		3.26347	24.9089	66.3333		3.26347	18.3333	76.3333
3.26846	50.4444	81.6667		3.26846	27.3333	66.2423		3.26846	18.3333	75
3.27345	48.2222	81		3.27345	27.3333	65.2427		3.27345	16.1111	74
3.27844	47.3333	79.6667		3.27844	26.8548	64.2431		3.27844	15.5556	73.5556
3.28343	46	79.6667		3.28343	22	63.4232		3.28343	15.5556	73.3333
3.28842	45.3333	81		3.28842	22.7119	64.4229		3.28842	16.6667	72.8889
3.29341	43.2222	81.6667		3.29341	29.7637	65.3333		3.29341	17.2222	72.3333
3.2984	41.6667	81		3.2984	27.098	65.3333		3.2984	17.2222	71.5556
3.30339	39.6667	81		3.30339	24.901	65.2449		3.30339	15.5556	70.6667
3.30838	38.5556	81.6667		3.30838	27.1	64.1866		3.30838	16.6667	70.6667
3.31337	38.6667	81		3.31337	24.6667	62.579		3.31337	16.6667	69.7778
3.31836	37.7778	79.6667		3.31836	24.898	61.754		3.31836	17.7778	68.7778
3.32335	35.4444	79.3333		3.32335	27.3333	62.5797		3.32335	17.7778	68
3.32834	34.7778	79		3.32834	27.3333	61.5801		3.32834	16.6667	66.5556
3.33333	34.2222	79.3333		3.33333	27.7901	60.4081		3.33333	18.3333	65.5556
3.33832	33.3333	79.6667		3.33832	32.6667	57.6667		3.33832	17.7778	65.4444
3.34331	32.3333	81		3.34331	32.6667	57.5812		3.34331	18.8889	65.7778
3.3483	31.6667	81.6667		3.3483	32.6667	56.6667		3.3483	19.4444	64.7778
3.35329	30.5556	81		3.35329	32.6667	56.6667		3.35329	16.1111	64.1111
3.35828	29.3333	79.6667		3.35828	32.6667	56.6104		3.35828	16.1111	63.4444
3.36327	28.6667	79.6667		3.36327	32.8891	56		3.36327	16.6667	62.4444
3.36826	28.6667	80.6667		3.36826	35.3333	55.9164		3.36826	16.6667	61.4444
3.37325	27.6667	81		3.37325	35.3333	54.9168		3.37325	17.2222	60.2222
3.37824	25.8889	81		3.37824	35.5803	54.0829		3.37824	17.2222	60.2222
3.38323	25.3333	81		3.38323	37.8963	55		3.38323	16.1111	59.7778
3.38822	24.6667	81		3.38822	33	54.9179		3.38822	17.2222	58.7778
3.39321	24.6667	80.6667		3.39321	33.2165	53.8365		3.39321	17.2222	58.1111
3.3982	24.2222	79.6667		3.3982	35.8822	51.9457		3.3982	17.2222	57.4444
3.40319	22.6667	79.3333		3.40319	38.3333	51.2523		3.40319	18.8889	56.2222
3.40818	22.1111	78.3333		3.40818	38.5469	50.3333		3.40818	18.3333	54.5556
3.41317	21	78.3333		3.41317	41.2126	50.2531		3.41317	16.1111	53.7778
3.41816	21	78.3333		3.41816	43.4551	49.3333		3.41816	16.6667	53.3333
3.42315	20	78.3333		3.42315	41	49.3333		3.42315	20	53.1111
3.42814	20.3333	78		3.42814	41.2096	49.4125		3.42814	20.5556	53
3.43313	19.6667	78		3.43313	43.9014	50.4121		3.43313	18.8889	52.1111
3.43812	19.7778	78		3.43812	46.8743	51.3333		3.43812	18.8889	50.4444
3.44311	19.3333	78		3.44311	49.7466	51.2553		3.44311	19.4444	49.2222
3.4481	19.3333	78.3333		3.4481	54.6667	50.3333		3.4481	17.7778	48.7778
3.45309	19.7778	78.3333		3.45309	54.8713	50.256		3.45309	18.3333	48.5556
3.45808	19	78		3.45808	57.5625	49.1794		3.45808	18.3333	47.2222
3.46307	17.2222	77.3333		3.46307	60.536	47.3333		3.46307	17.2222	46.2222
3.46806	17	77.3333		3.46806	63.4034	47.4858		3.46806	18.3333	45.4444
3.47305	17.6667	77		3.47305	68.534	49.3333		3.47305	20	45.2222
3.47804	17.4444	76.6667		3.47804	71.2247	49.4088		3.47804	20	45.3333
3.48303	17	76		3.48303	74.1987	50.2582		3.48303	20.5556	44.3333
3.48802	17	76		3.48802	76.8644	49.1839		3.48802	19.4444	41.7778
3.49301	15.5556	76.6667		3.49301	79.5301	47.2838		3.49301	18.8889	41
3.498	15.5556	76.6667		3.498	82.4405	46.6667		3.498	18.8889	41.2222
3.50299	15.3333	76.6667		3.50299	88	46.5194		3.50299	18.8889	40.7778
3.50798	14.6667	76		3.50798	88.1938	44.5934		3.50798	20	40
3.51297	16	75.6667		3.51297	90.6667	43.5938		3.51297	20	39.3333
3.51796	16	75.6667		3.51796	91.0503	42.7392		3.51796	21.6667	38.8889
3.52295	15.3333	75.6667		3.52295	95.7853	43.5945		3.52295	21.6667	38
3.52794	15.3333	75.6667		3.52794	92.8102	42.547		3.52794	20.5556	37
3.53293	15.3333	75		3.53293	90.5458	41		3.53293	22.2222	36.2222
3.53792	14.8889	73		3.53792	93.7091	41		3.53792	23.3333	35.3333
3.54291	15.3333	72.6667		3.54291	98.4798	41		3.54291	23.8889	33.6667
3.5479	14.6667	73.3333		3.5479	96	41		3.5479	23.3333	32.6667
3.55289	14	73.3333		3.55289	96	40.9301		3.55289	23.8889	31.6667
3.55788	14	74		3.55788	96	39.9304		3.55788	23.8889	30.6667
3.56287	14.6667	73.6667		3.56287	96	38.8616		3.56287	26.1111	30.4444
3.56786	14.2222	73.6667		3.56786	95.6134	36.8165		3.56786	27.2222	31.3333
3.57285	13.5556	72.6667		3.57285	90.3333	34.3333		3.57285	28.3333	31.3333
3.57784	13	71.6667		3.57784	90.3558	34.1291		3.57784	28.3333	29.5556
3.58283	13.6667	71		3.58283	90.6667	31.2882		3.58283	30	28.5556
3.58782	14	71		3.58782	90.4887	30.5993		3.58782	31.6667	27.3333
3.59281	14.1111	71		3.59281	87.8009	29.5997		3.59281	34.4444	26.6667
3.5978	13	71.6667		3.5978	85.176	28.7333		3.5978	36.6667	26.6667
3.60279	12.7778	71.6667		3.60279	87.6667	29.6004		3.60279	39.4444	25.6667
3.60778	12.5556	71		3.60778	87.3186	28.6008		3.60778	40.5556	23.4444
3.61277	13	71		3.61277	82.1603	27.6667		3.61277	40	22.6667
3.61776	12.7778	71.6667		3.61776	78.9355	27.7318		3.61776	40.5556	23.6667
3.62275	13.2222	71.6667		3.62275	67.9912	28.6667		3.62275	43.8889	23.6667
3.62774	13.4444	71		3.62774	62.8087	28.6667		3.62774	48.3333	22.6667
3.63273	13.2222	70		3.63273	60	28.6027		3.63273	51.6667	22
3.63772	13	69.3333		3.63772	60	27.603		3.63772	55	20.1111
3.64271	13.2222	69.3333		3.64271	59.6658	26.6034		3.64271	60	19.8889
3.6477	13.2222	70		3.6477	54.5006	25.7296		3.6477	60	19.8889
3.65269	13.2222	70		3.65269	51.6698	26.6667		3.65269	60	19.8889
3.65768	13.2222	69.3333		3.65768	46.6667	26.7288		3.65768	61.1111	17.7778
3.66267	13.4444	68.6667		3.66267	46.4831	27.6049		3.66267	63.8889	17.7778
3.66766	13.4444	68.3333		3.66766	43.6667	26.6053		3.66766	65.5556	17.6667
3.67265	13.4444	67.6667		3.67265	43.5055	25.626		3.67265	69.4444	17.4444
3.67764	13	67.3333		3.67764	41	25.1011		3.67764	69.4444	16.8889
3.68263	14.6667	67		3.68263	40.8408	26.6667		3.68263	71.6667	16.6667
3.68762	14.6667	67.3333		3.68762	38.0169	26.6667		3.68762	71.6667	17
3.69261	13.6667	66.6667		3.69261	33	26.6071		3.69261	70.5556	16.7778
3.6976	12.3333	65.6667		3.6976	33	25.6667		3.6976	72.2222	15.7778
3.70259	13	65.6667		3.70259	33.1552	25.6667		3.70259	73.3333	15.2222
3.70758	13	65.6667		3.70758	35.4931	25.6667		3.70758	74.4444	15.3333
3.71257	13.6667	65.6667		3.71257	32.6667	25.6279		3.71257	74.4444	15.3333
3.71756	13.6667	64		3.71756	32.6667	25		3.71756	72.2222	15.2222
3.72255	13.6667	63.6667		3.72255	32.6667	24.9427		3.72255	72.2222	14.5556
3.72755	13.8889	64		3.72755	32.817	24		3.72755	72.2222	14.7778
3.73253	14	64		3.73253	35.184	24		3.73253	69.4444	14.6667
3.73752	14.4444	63.3333		3.73752	32.37	24		3.73752	70.5556	14.3333
3.74252	13	62.6667		3.74252	27.4807	23.9441		3.74252	68.3333	14.1111
3.7475	14.3333	62.6667		3.7475	29.8537	22.889		3.7475	65.5556	13.6667
3.7525	13.6667	63.3333		3.7525	27.3333	21		3.7525	63.3333	13.6667
3.75748	13.6667	63.3333		3.75748	27.189	21.0548		3.75748	62.2222	13.5556
3.76248	14	63.3333		3.76248	24.6667	22		3.76248	60.5556	14
3.76747	14	62.3333		3.76747	24.9514	21.946		3.76747	58.3333	15.4444
3.77245	14	61.6667		3.77245	29.8586	21		3.77245	53.3333	15.4444
3.77745	13.6667	60.3333		3.77745	27.3333	21		3.77745	52.2222	14.2222
3.78244	14.3333	59		3.78244	27.0545	21		3.78244	51.6667	13.7778
3.78743	14.3333	58.6667		3.78743	22	21		3.78743	48.3333	13.6667
3.79242	13.6667	59		3.79242	22.1374	21		3.79242	45	13.6667
3.79741	14.1111	60.3333		3.79741	24.6667	21		3.79741	42.7778	13.3333
3.8024	14.6667	60.3333		3.8024	24.6667	21		3.8024	42.7778	13.3333
3.80739	15.3333	59		3.80739	24.6667	21		3.80739	40	13.5556
3.81238	15.3333	57.6667		3.81238	24.8001	21		3.81238	39.4444	14
3.81737	15.3333	57		3.81737	27.3333	21.0503		3.81737	37.2222	13.5556
3.82236	15.3333	57.6667		3.82236	27.3333	22.0499		3.82236	35	13.1111
3.82735	16	58.6667		3.82735	27.2028	23.0991		3.82735	31.6667	12.5556
3.83234	16.6667	58.6667		3.83234	24.5371	25		3.83234	28.3333	11.6667
3.83733	17	59		3.83733	21.9839	24.9512		3.83733	26.6667	12.3333
3.84232	15.3333	57.6667		3.84232	21.6667	24		3.84232	25	12.3333
3.84731	15	56.3333		3.84731	21.809	24.0481		3.84731	24.4444	11.8889
3.8523	14.8889	55.6667		3.8523	24.6667	25		3.8523	25	11.8889
3.85729	15.3333	54.6667		3.85729	24.6667	25		3.85729	24.4444	11.6667
3.86228	15.7778	54.6667		3.86228	24.5431	25		3.86228	23.3333	11.6667
3.86727	15.3333	54.3333		3.86727	22	25		3.86727	21.1111	11.8889
3.87226	17	54.3333		3.87226	22	25		3.87226	22.7778	12.3333
3.87725	17	54.3333		3.87725	22	25.0306		3.87725	20.5556	12.3333
3.88224	18.3333	54.3333		3.88224	21.8654	25.7122		3.88224	21.6667	13
3.88723	18.3333	54		3.88723	19.1187	26.6667		3.88723	21.6667	13.3333
3.89222	17.6667	53.3333		3.89222	21.799	26.6667		3.89222	18.3333	14
3.89721	18.8889	53		3.89721	24.55	26.5927		3.89721	17.2222	14.7778
3.9022	19.3333	53		3.9022	22.1157	25		3.9022	18.3333	15
3.90719	19.7778	53.3333		3.90719	24.5376	25.0291		3.90719	18.3333	14.5556
3.91218	18.6667	52.3333		3.91218	21.6667	25.6667		3.91218	17.7778	14.3333
3.91717	19.3333	51.3333		3.91717	21.5539	25.6667		3.91717	18.3333	14.3333
3.92216	19.3333	51.3333		3.92216	19	25.7092		3.92216	17.7778	14.5556
3.92715	20.3333	52.3333		3.92715	19.1107	26.7088		3.92715	17.2222	15.6667
3.93214	21	52.3333		3.93214	21.6667	27.6667		3.93214	18.3333	16.6667
3.93713	22.1111	51.3333		3.93713	21.789	27.6252		3.93713	16.1111	16.8889
3.94212	23.3333	51		3.94212	24.5589	26.6256		3.94212	13.3333	17
3.94711	25.1111	51.3333		3.94711	22	25.6395		3.94711	13.8889	19.3333
3.9521	27	51.3333		3.9521	22.1058	25		3.9521	13.3333	19.3333
3.95709	27.7778	50.3333		3.95709	24.7715	25.0266		3.95709	13.8889	20.5556
3.96208	27.5556	51		3.96208	27.2165	25.6403		3.96208	15.5556	21.6667
3.96707	27.3333	50		3.96707	24.2305	24.9608		3.96707	14.4444	22.1111
3.97206	27.4444	50		3.97206	21.8831	23.9223		3.97206	15.5556	22.1111
3.97705	29.7778	49.3333		3.97705	27.2199	21.9615		3.97705	14.4444	21.2222
3.98204	31	49		3.98204	24.3458	21.0381		3.98204	13.3333	21.6667
3.98703	32.4444	49		3.98703	24.5678	22.0377		3.98703	13.3333	22.8889
3.99202	33.5556	49		3.99202	22	23		3.99202	13.3333	24.6667
3.99701	35.2222	48.3333		3.99701	22	22.963		3.99701	12.7778	25.6667
4.002	36.1111	49		4.002	21.988	21.9634		4.002	13.3333	26.6667
4.00699	37.1111	49.3333		4.00699	21.7735	20.9758		4.00699	13.3333	27.5556
4.01198	39.5556	49		4.01198	24.7606	20.3333		4.01198	13.8889	27.5556
4.01697	41.7778	49		4.01697	27.1474	20.2623		4.01697	13.3333	26.5556
4.02196	42.4444	48.3333		4.02196	22	18.263		4.02196	13.8889	26.3333
4.02695	43.1111	48.3333		4.02695	21.9886	16.3333		4.02695	14.4444	26.3333
4.03194	44.3333	48.3333		4.03194	21.6667	16.3104		4.03194	13.3333	26.3333
4.03693	46.6667	48		4.03693	21.6778	15.6326		4.03693	13.3333	26.8889
4.04192	49.3333	47.3333		4.04192	22	14.633		4.04192	13.3333	26.6667
4.04691	52.5556	47		4.04691	22	13.6334		4.04691	13.3333	25.5556
4.0519	54.7778	46.6667		4.0519	22	12.6337		4.0519	13.3333	25.1111
4.05689	56.4444	46.6667		4.05689	22.085	11.6667		4.05689	13.3333	25.5556
4.06188	57.3333	46.6667		4.06188	24.7507	11.6452		4.06188	12.2222	25.6667
4.06687	60.6667	46		4.06687	27.2503	11.0212		4.06687	12.2222	24.8889
4.07186	64	45		4.07186	24.5846	11.6667		4.07186	12.2222	23.3333
4.07685	65	44.3333		4.07685	22	11.6459		4.07685	13.3333	22.2222
4.08184	66.3333	44.3333		4.08184	22.0801	11		4.08184	13.3333	21.6667
4.08683	67.3333	45.6667		4.08683	24.5876	11.0202		4.08683	13.3333	19.6667
4.09182	69.3333	46		4.09182	22.1562	11.6367		4.09182	13.3333	19.5556
4.09681	71.6667	45.6667		4.09681	27.4105	10.6272		4.09681	13.3333	21.4444
4.1018	74.4444	45		4.1018	30	9.3333		4.1018	12.2222	21
4.10679	76.3333	44.6667		4.10679	29.9249	9.3526		4.10679	13.3333	20
4.11178	77.5556	44.6667		4.11178	27.4075	10		4.11178	12.2222	19
4.11677	78.6667	44.6667		4.11677	30.0732	10		4.11677	13.3333	17
4.12176	79.1111	45		4.12176	32.7479	9.9815		4.12176	15	16.3333
4.12675	79.7778	45		4.12675	35.6667	9.3242		4.12675	16.6667	16.2222
4.13174	80.7778	45		4.13174	35.7369	8.973		4.13174	15	15.6667
4.13673	81.7778	45.6667		4.13673	38.3333	8		4.13673	13.3333	14.7778
4.14172	80.3333	45.6667		4.14172	38.4698	8		4.14172	14.4444	14.2222
4.14671	81	45.6667		4.14671	43.7339	8		4.14671	13.3333	14
4.1517	82.2222	45		4.1517	46.4079	8		4.1517	13.3333	13.3333
4.15669	83.3333	44.6667		4.15669	49.3986	7.9832		4.15669	12.7778	11.8889
4.16168	85.2222	44.6667		4.16168	52.0643	7.3333		4.16168	13.3333	11.8889
4.16667	85.2222	44.6667		4.16667	54.6667	7.3333		4.16667	13.3333	12.5556
4.17166	84.5556	44.6667		4.17166	54.7913	7.3333		4.17166	12.7778	12.1111
4.17665	83.5556	45		4.17665	60	7.3097		4.17665	13.3333	11.1111
4.18164	82	45		4.18164	60.1282	6.31		4.18164	13.3333	10.3333
4.18663	81.1111	45.6667		4.18663	65.7927	5.3333		4.18663	13.3333	10.3333
4.19162	81.2222	45		4.19162	71.5156	5.3333		4.19162	13.3333	10.3333
4.19661	82	44.6667		4.19661	79.7814	5.3555		4.19661	13.3333	9.6667
4.2016	82.1111	44.6667		4.2016	85.0564	6.3333		4.2016	13.3333	9.5556
4.20659	81.4444	44.6667		4.20659	87.5006	6.3333		4.20659	13.3333	8.6667
4.21158	78.6667	44.3333		4.21158	79.6667	6.3333		4.21158	13.3333	8.4444
4.21657	77.3333	44.3333		4.21657	79.66	6.3333		4.21657	16.6667	8.4444
4.22156	77.2222	43.6667		4.22156	79.3333	6.3333		4.22156	15.5556	8.8889
4.22655	77.6667	43.6667		4.22655	79.3333	6.3134		4.22655	14.4444	9.1111
4.23154	77.6667	43.6667		4.23154	79.3396	5.3333		4.23154	15.5556	9.1111
4.23653	74.6667	42.6667		4.23653	79.6667	5.3205		4.23653	16.6667	8.4444
4.24152	71.8889	42.6667		4.24152	79.6667	4.6667		4.24152	13.3333	7.6667
4.24651	71.2222	44.3333		4.24651	79.6667	4.6667		4.24651	13.8889	6.7778
4.2515	69.3333	44.6667		4.2515	79.5214	4.6788		4.2515	18.3333	7
4.25649	67.3333	44.6667		4.25649	71.1457	5.3333		4.25649	18.3333	7.4444
4.26148	65.6667	44.3333		4.26148	60.2388	5.3333		4.26148	16.6667	7.6667
4.26647	65.2222	42		4.26647	54.5797	5.3504		4.26647	16.6667	7.6667
4.27146	63.5556	41		4.27146	49.2855	6.3333		4.27146	18.3333	7
4.27645	62.6667	40.6667		4.27645	46.2503	6.3171		4.27645	18.3333	6.4444
4.28144	61.2222	40.6667		4.28144	40.9595	5.3333		4.28144	17.7778	6.2222
4.28643	58.5556	40.6667		4.28643	38.2493	5.3333		4.28643	17.7778	6
4.29142	55.5556	40.6667		4.29142	32.6281	5.3333		4.29142	21.1111	6.4444
4.29641	52.7778	40.6667		4.29641	30	5.3333		4.29641	23.3333	6.7778
4.3014	50.6667	40.6667		4.3014	29.9268	5.3333		4.3014	21.1111	7
4.30639	48	40.6667		4.30639	24.6667	5.3333		4.30639	23.3333	7
4.31138	45.6667	41.3333		4.31138	24.6321	5.3333		4.31138	25.5556	7
4.31637	44.1111	41.3333		4.31637	21.9622	5.3467		4.31637	28.3333	7.4444
4.32136	41.3333	42.3333		4.32136	18.9674	6.3333		4.32136	31.6667	7.4444
4.32635	38.7778	41.3333		4.32635	16.3333	6.3333		4.32635	33.8889	7
4.33134	37.3333	41.3333		4.33134	16.3333	6.3333		4.33134	36.6667	7
4.33633	35.3333	39.6667		4.33633	16.3927	6.3333		4.33633	40.5556	7.4444
4.34132	33.3333	39		4.34132	21.638	6.3333		4.34132	46.6667	7.4444
4.34631	32	40.3333		4.34631	19	6.3222		4.34631	48.3333	7
4.3513	30.4444	40.6667		4.3513	18.9733	5.3333		4.3513	49.4444	6.7778
4.35629	29.1111	40.6667		4.35629	16.3333	5.3264		4.35629	50.5556	6.7778
4.36128	28.3333	40.3333		4.36128	16.3333	4.6667		4.36128	48.8889	6.7778
4.36627	27	40.3333		4.36627	16.3333	4.6667		4.36627	48.8889	6.7778
4.37126	26.1111	40		4.37126	16.3333	4.6667		4.37126	50	6.8889
4.37625	24.8889	40		4.37625	16.3333	4.6726		4.37625	51.6667	6.3333
4.38124	24.2222	39.6667		4.38124	16.3333	5.3277		4.38124	51.6667	6.3333
4.38623	22.8889	40		4.38623	16.3333	4.6667		4.38623	51.1111	6.5556
4.39122	21.2222	39.6667		4.39122	16.3145	4.6667		4.39122	51.1111	6.3333
4.39621	20.3333	39		4.39621	13.6667	4.6716		4.39621	48.3333	6.3333
4.4012	18.6667	38.6667		4.4012	13.6667	5.3286		4.4012	47.7778	6.6667
4.40619	19.3333	39		4.40619	13.6667	4.6667		4.40619	46.6667	7
4.41118	19	39.6667		4.41118	13.6667	4.6667		4.41118	45	6.7778
4.41617	19.1111	40.6667		4.41617	13.6667	4.6667		4.41617	41.6667	6.3333
4.42116	17.6667	40.6667		4.42116	13.6667	4.6667		4.42116	39.4444	6.3333
4.42615	17	39		4.42615	13.6667	4.6615		4.42615	35.5556	6.7778
4.43114	17	38.6667		4.43114	13.6667	3.6619		4.43114	31.6667	6.8889
4.43613	16.5556	39		4.43613	13.6667	2.6667		4.43613	29.4444	6.5556
4.44112	15.8889	39.6667		4.44112	13.6667	2.6667		4.44112	25.5556	6.3333
4.44611	15.6667	39.6667		4.44611	13.6667	2.6704		4.44611	23.3333	7
4.4511	16.3333	39		4.4511	13.6667	3.6667		4.4511	22.2222	6.7778
4.45609	15.6667	37.6667		4.45609	13.6667	3.6667		4.45609	21.6667	6.8889
4.46108	14.6667	36.6667		4.46108	13.6667	3.6667		4.46108	18.3333	6.7778
4.46607	14.3333	35.6667		4.46607	13.6667	3.6667		4.46607	14.4444	6.7778
4.47106	14	35.6667		4.47106	13.6667	3.6667		4.47106	13.3333	6.8889
4.47605	14.6667	36.6667		4.47605	13.6647	3.6681		4.47605	13.3333	6.3333
4.48104	14.4444	37.6667		4.48104	11.001	4.6667		4.48104	11.1111	6.3333
4.48603	13.4444	37.6667		4.48603	13.6667	4.6659		4.48603	11.6667	6.4444
4.49102	13.4444	37.6667						4.49102	11.6667	5.8889
4.49601	13	37.3333						4.49601	11.6667	5.6667
4.501	12.3333	36.3333
4.50599	12.3333	35.6667
4.51098	13	34.6667
4.51597	13	34.6667
4.52096	11.5556	34
4.52595	11.3333	33
4.53094	12.3333	32.3333
4.53593	11.3333	33.3333
4.54092	11.3333	33.3333
4.54591	11.3333	32.3333
4.5509	11.7778	32.3333
4.55589	11.7778	32.3333
4.56088	10.8889	32.3333
4.56587	10.6667	32
4.57086	11.6667	31
4.57585	11.6667	30.6667
4.58084	11.6667	29
4.58583	11.7778	28.3333
4.59082	11.7778	28
4.59581	12.6667	27.6667
4.6008	13	27
4.60579	12.2222	27
4.61078	10.6667	26.6667
4.61577	10.2222	26
4.62076	10.6667	25.6667
4.62575	10.8889	24.3333
4.63074	10.6667	23.6667
4.63573	10.6667	23.3333
4.64072	10.3333	23.6667
4.64571	11.7778	24.6667
4.6507	12.7778	23.6667
4.65569	12.7778	22.6667
4.66068	12.7778	22.3333
4.66567	12.4444	22
4.67066	11.3333	22
4.67565	11.1111	21
4.68064	10.6667	20.3333
4.68563	10.6667	20.3333
4.69062	10.6667	20
4.69561	10.8889	19.3333
4.7006	11.1111	19
4.70559	12	19
4.71058	12	18
4.71557	13	16.6667
4.72056	13	15.6667
4.72555	13.3333	16.6667
4.73054	13.7778	17
4.73553	13	15.6667
4.74052	12.3333	15.6667
4.74551	13	15.3333
4.7505	13.3333	15
4.75549	13.3333	13.3333
4.76048	13	13
4.76547	13.4444	13
4.77046	13	12.3333
4.77545	14.1111	12
4.78044	15.7778	12
4.78543	17.1111	11.6667
4.79042	16.2222	11.6667
4.79541	16.3333	11.6667
4.8004	17	11
4.80539	17.6667	10
4.81038	19.3333	10
4.81537	19.5556	10
4.82036	21	10
4.82535	22.3333	10
4.83034	24	10
4.83533	26.3333	10
4.84032	28.4444	9.6667
4.84531	30.5556	9.3333
4.8503	32.8889	9.3333
4.85529	35.2222	9.6667
4.86028	37.3333	9.6667
4.86527	39	9.3333
4.87026	40.8889	9.3333
4.87525	44.3333	9.6667
4.88024	47.7778	9.3333
4.88523	50.5556	7.6667
4.89022	53.8889	7.6667
4.89521	55.7778	8.3333
4.9002	56.6667	8.6667
4.90519	58.1111	8.6667
4.91018	61.7778	8.3333
4.91517	64.3333	8.3333
4.92016	65.6667	7.3333
4.92515	67	7.3333
4.93014	67	7.3333
4.93513	67	7.6667
4.94012	66.6667	7.6667
4.94511	66.4444	8.3333
4.9501	67.4444	7.6667
4.95509	67.6667	6.6667
4.96008	66.7778	6.6667
4.96507	67	7.3333
4.97006	69.5556	7.3333
4.97505	69.7778	6.6667
4.98004	69	6.6667
4.98503	67.8889	7.3333
4.99002	66.5556	7.6667
4.99501	65.2222	7.6667
5	64.6667	7.6667
5.00499	64	6.6667
5.00998	61	6.6667
5.01497	58.1111	6.6667
5.01996	56.2222	6.6667
5.02495	54.8889	7.3333
5.02994	53.6667	7.6667
5.03493	52	8.3333
5.03992	49	8.3333
5.04491	45.1111	8.3333
5.0499	42	8.3333
5.05489	39	7.6667
5.05988	36.3333	7.3333
5.06487	33.3333	6.6667
5.06986	29.7778	6.6667
5.07485	27	6.6667
5.07984	25.6667	6.6667
5.08483	24	6.6667
5.08982	22.6667	6.6667
5.09481	20.3333	7.3333
5.0998	18.3333	7.3333

## Sheet: Fig 3 d-e
Sup Fig 3d																	Experiment Conditions
																	Fig 3 d-e
		Horizontal ring width															Strain: E. coli JM109SGL Cultivation time: 3 days Temperature: 30/37 ℃ Medium: LB plates Others: E. coli harboring thermal circuits [155+165 or 147+167 or 147+168] were streaked on LB-agar plate and grown at 37℃. After 12 h growths, single colonies were grown in LB medium with relevant antibiotics for 12 h growth. 50 μL of cells cultures were spread on LB-agar plate for 6, 8 and 10 h incubation, …
Group 155+165		Green	Red	Green	Red	Green	Red	Green	Red	Green	Red	Green	Horizontal Diamiter (mm)	Vertical Diamiter (mm)	Area (mm2)
		Left 3	Left2	Left2	Left1	Left1	Middle	Right1	Right1	Right2	Right2	Right3
6h	1	0.349	0.299	0.449	0.309	0.838			0.319	0.489	0.339	0.339	3.872	3.872	11.892
	2	0.269	0.25	0.389	0.259	0.798			0.259	0.439	0.299	0.289	3.343	3.343	8.752
	3	0.299	0.289	0.359	0.279	0.848			0.299	0.399	0.309	0.269	3.323	3.363	8.793
	4	0.289	0.279	0.339	0.299	0.818			0.299	0.409	0.289	0.309	3.323	3.293	8.647
	5	0.329	0.279	0.389	0.309	0.669			0.299	0.399	0.309	0.339	3.313	3.293	8.601
	6	0.269	0.289	0.409	0.299	0.739			0.289	0.399	0.299	0.299	3.313	3.323	8.613
	7	0.279	0.289	0.349	0.289	0.798			0.329	0.359	0.289	0.259	3.323	3.343	8.755
8h	1	0.269	0.389	0.419	0.379	0.898			0.449	0.369	0.389	0.299	3.912	3.962	12.229
	2	0.24	0.269	0.309	0.429	0.988			0.449	0.339	0.379	0.259	3.862	3.872	11.836
	3	0.259	0.379	0.319	0.469	0.928			0.519	0.339	0.399	0.25	3.912	3.872	11.87
	4	0.17	0.369	0.359	0.499	0.938			0.529	0.369	0.299	0.2	3.992	3.952	12.57
	5	0.25	0.379	0.389	0.409	1.208			0.449	0.389	0.399	0.24	4.162	4.122	13.374
	6	0.2	0.409	0.329	0.539	0.958			0.479	0.339	0.399	0.24	3.972	3.962	12.553
	7	0.22	0.369	0.339	0.449	0.888			0.459	0.339	0.429	0.24	3.922	3.932	12.127
	8	0.25	0.419	0.349	0.499	0.848			0.459	0.359	0.419	0.24	3.952	3.932	12.378
	9	0.23	0.399	0.329	0.499	0.818			0.519	0.339	0.399	0.22	3.952	3.922	12.476
	10	0.16	0.359	0.319	0.469	1.048			0.489	0.339	0.399	0.24	3.992	4.032	12.86
10h	1	0.21	0.497	0.312	0.692	0.456	0.369	0.416	0.729	0.306	0.526	0.2	4.875	4.792	18.289
	2	0.205	0.429	0.314	0.624	0.519	0.329	0.436	0.729	0.25	0.426	0.226	4.591	4.471	16.531
		Horizontal ring width
Group 147+167		Green	Red	Green	Red	Green	Red	Green	Red	Green	Red	Green	Horizontal Diamiter (mm)	Vertical Diamiter (mm)	Area (mm2)
		Left 3	Left2	Left2	Left1	Left1	Middle	Right1	Right1	Right2	Right2	Right3
6h	1	0.203	0.286	0.266	0.323	0.798			0.404	0.299	0.329	0.235	3.26	3.253	8.004
	2	0.225	0.294	0.284	0.279	0.883			0.379	0.289	0.309	0.215	3.407	3.4	8.208
	3	0.25	0.334	0.389	0.434	0.752			0.546	0.346	0.393	0.259	3.972	3.965	12.533
8h	1	0.185	0.404	0.259	0.514	0.998			0.605	0.24	0.466	0.193	4.012	3.985	12.329
	2	0.19	0.354	0.264	0.464	0.958			0.554	0.259	0.419	0.19	3.792	3.666	10.838
	3	0.145	0.379	0.235	0.519	0.938			0.599	0.24	0.469	0.165	3.872	3.839	11.58
	4	0.155	0.399	0.225	0.599	0.948			0.649	0.23	0.389	0.177	3.826	3.892	11.731
	5	0.146	0.369	0.24	0.489	0.873			0.589	0.235	0.429	0.165	3.699	3.713	10.928
10h	1	0.125	0.501	0.207	0.639	0.387	0.419	0.362	0.712	0.15	0.432	0.157	4.212	4.152	13.067
	2	0.142	0.489	0.242	0.639	0.329	0.439	0.329	0.749	0.186	0.522	0.143	4.258	4.238	14.549
		Horizontal ring width
Group 147+168		Green	Red	Green	Red	Green	Red	Green	Red	Green	Red	Green	Horizontal Diamiter (mm)	Vertical Diamiter (mm)	Area (mm2)
		Left 3	Left2	Left2	Left1	Left1	Middle	Right1	Right1	Right2	Right2	Right3
6h	1	0.206	0.283	0.309	0.436	0.868			0.549	0.324	0.374	0.21	3.743	3.713	11.071
	2	0.223	0.369	0.379	0.516	0.907			0.599	0.309	0.349	0.25	3.992	4.052	12.658
	3	0.195	0.309	0.284	0.429	0.729			0.424	0.274	0.284	0.23	3.283	3.253	8.349
	4	0.21	0.274	0.289	0.354	0.772			0.454	0.264	0.254	0.165	3.154	3.154	7.944
	5	0.185	0.24	0.274	0.359	0.734			0.434	0.289	0.299	0.233	3.184	3.174	8.013
8h	1	0.21	0.444	0.254	0.569	1.093			0.639	0.264	0.499	0.195	4.321	4.361	14.306
	2	0.185	0.359	0.25	0.404	0.918			0.509	0.269	0.406	0.22	3.613	3.623	10.493
	3	0.183	0.376	0.269	0.472	0.951			0.512	0.253	0.432	0.193	3.573	3.582	10.21
	4	0.183	0.386	0.269	0.406	0.349	0.23	0.333	0.499	0.215	0.387	0.198	3.483	3.463	9.426
	5	0.195	0.364	0.269	0.474	0.353	0.1	0.406	0.514	0.274	0.424	0.207	3.623	3.633	10.384
	6	0.193	0.396	0.283	0.559	0.998			0.579	0.269	0.444	0.2	4.022	4.002	12.773
10h	1	0.116	0.416	0.163	0.462	0.233	0.357	0.276	0.492	0.18	0.426	0.136	3.473	3.453	9.486
	2	0.133	0.526	0.193	0.652	0.322	0.354	0.394	0.694	0.222	0.482	0.115	4.212	4.105	13.348
	3	0.11	0.449	0.217	0.621	0.379	0.489	0.337	0.714	0.215	0.514	0.095	4.218	4.271	14.231
	4	0.132	0.422	0.23	0.619	0.449	0.447	0.402	0.696	0.19	0.497	0.107	4.218	4.218	14.095

## Sheet: Fig 4b
Fig 4b									Experiment Conditions
									Fig 4b
									Strain: E. coli JM109SGL Cultivation time: 12 h Temperature: 30, 33, 35 ℃ Medium: LB medium Others: To test the performancec of thermal control of cell morphology, colonies of E. coli harboring 145+221 were cultivated at different temperature (30, 33, 35 ℃) in 1 mL LB media for 12 h (1,000 rpm, 30, 33, 35 ℃, Thermal Shaker), then 2 μL aliquot was used as wet mount without dye for being filmed. Th…

## Sheet: Fig 4c-d
	Source Data Fig 4c					Source Data Fig 4d										Experiment Conditions
	Cell length (μm)					Cell length (μm)			Cell length (μm)			Cell length (μm)				Fig 4c
	30 ºC	33 ºC	35 ºC			30 to 35 ºC (Fig 4-d1)			33 to 35 ºC (Fig 4-d2)			30 to 33 to 35 ºC (Fig 4-d3)				Strain: E. coli JM109SGL Cultivation time: 12 h Temperature: 30, 33, 35 ℃ Medium: LB medium Others: To test the thermal control of cell morphology, single colony of E. coli harboring 145+221 were cultivated at different temperature (30, 33, 35 ℃), respectively, in 1 mL LB media for 12 h (1, 000 rpm, Thermal Shaker), then 2 μL aliquot was used as wet mount without dye for being filmed. The white l…
total cell number	471	580	152		capture time	1 h	3 h	5 h	1 h	3 h	5 h	1.5 h	4 h	6 h
1	1.911	3.714	11.159		total cell number	7	30	114	4	12	52	4	41	207
2	2.3	3.6	92.848		1	2.333	3.018	37.77	3.321	5.601	25.547	1.838	2.545	2.569
3	1.45	4.803	2.84		2	3.171	2.721	8.849	3.005	5.303	8.635	1.41	2.253	2.488
4	1.934	2.208	7.98		3	2.007	2.585	11.562	2.375	4.187	5.486	1.78	2.353	1.79
5	2.087	2.098	5.418		4	2.167	1.781	17.085	4.568	3.001	4.736	2.106	1.491	2.55
6	1.709	1.243	5.407		5	2.946	2.321	10.076		5.814	5.368		1.834	2.126
7	1.911	3.517	47.507		6	1.677	2.2	3.948		4.671	5.559		2.787	3.538
8	1.461	2.011	6.228		7	1.863	2.321	6.422		4.819	5.517		4.812	2.79
9	1.461	12.191	5.5		8		2.173	10.076		3.987	5.036		3.728	3.168
10	1.335	3.123	64.285		9		2.907	4.03		4.821	5.04		2.151	2.445
11	1.233	2.51	3.276		10		2.751	7.963		4.419	14.874		4.65	1.743
12	1.302	1.463	6.614		11		2.063	8.271		6.163	3.986		1.78	2.751
13	1.244	1.542	2.454		12		3.833	7.54		10.443	3.981		2.399	2.819
14	0.855	2.181	2.925		13		2.884	9.034			4.404		1.917	2.334
15	1.743	2.313	4.1		14		2.563	9.654			18.112		1.959	1.503
16	0.967	2.487	2.84		15		2.711	10.895			6.846		4.283	1.346
17	1.233	2.51	115.393		16		2.544	10.694			4.163		1.871	2.129
18	2.762	4.036	65.386		17		2.209	11.135			2.795		1.375	1.566
19	1.548	2.395	35.082		18		3.636	9.381			3.236		1.93	1.962
20	1.378	2.844	12.761		19		3.877	6.359			4.113		3.275	2.988
21	1.209	4.098	70.13		20		2.844	3.241			3.168		2.886	3.104		Experiment Conditions
22	1.244	2.946	72.859		21		3.272	3.157			3.781		2.465	1.986		Fig 4d
23	1.147	3.448	89.759		22		1.75	5.345			3.486		3.064	4.563		Strain: E. coli JM109SGL Cultivation time: 12 h Temperature: 30, 33, 35 ℃ Medium: LB medium Others: To test the morphological changes of recombinant E. coli under different temperature, cells were firstly grown at 30 ℃ (Figure 3-d1 & d3), 33 ℃ (Figure 3-d2) in 1 mL LB media for 12h (1,000 rpm, Thermal Shaker), then the bacteria were injected into a microfluidic chip. Cells were imaged with micros…
24	3.266	1.499	45.361		23		2.915	4.309			4.676		2.688	2.07
25	1.026	8.907	65.541		24		5.496	9.422			6.422		4.503	4.416
26	1.081	1.311	113.81		25		2.298	7.44			3.354		5.253	2.349
27	1.849	2.334	37.671		26		2.183	11.708			7.779		2.93	2.785
28	1.335	1.636	39.944		27		3.676	8.39			3.471		1.929	3.821
29	1.529	1.733	9.217		28		3.366	7.586			5.084		2.938	1.769
30	1.785	3.753	22.162		29		2.08	14.723			6.057		3.383	2.812
31	1.197	2.583	66.18		30		2.121	11.408			4.163		3.31	3.007
32	1.743	3.826	35.963		31			14.473			6.708		2.696	4.773
33	1.725	2.264	68.92		32			20.78			2.909		2.516	2.001
34	1.626	1.964	32.578		33			18.659			7.356		2.6	1.655
35	1.42	2.601	30.634		34			15.357			9.572		3.162	6.311
36	0.979	1.243	110.437		35			11.392			9.163		3.173	2.574
37	1.8	2.593	29.32		36			16.068			6.845		3.75	2.837
38	1.455	2.345	79.188		37			13.126			4.177		2.115	7.381
39	1.164	3.448	14.516		38			16.302			11.6		6.617	2.414
40	1.286	1.347	2.933		39			9.072			12.425		3.222	2.815
41	1.715	3.179	2.725		40			4.28			4.472		2.774	3.193
42	1.967	7.202	13.294		41			27.219			5.354		3.432	4.569
43	1.06	4.552	27.973		42			3.157			10.143			5.144
44	1.22	2.181	5.903		43			5.29			5.222			1.804
45	1.164	2.181	7.973		44			11.017			3.727			2.938
46	1.164	1.775	3.067		45			8.472			28.662			2.086
47	1.324	3.702	4.311		46			11.952			15.43			2.018
48	1.164	1.561	54.473		47			7.884			35.76			1.779
49	2.328	1.313	5.784		48			11.135			4.458			3.74
50	0.813	2.926	6.517		49			9.845			3.948			2.427
51	1.029	1.255	8.478		50			7.481			5.099			1.626
52	1.854	1.561	2.276		51			7.036			8.236			3.126
53	1.311	1.09	5.915		52			7.168			17.36			2.59
54	1.06	3.47	12.984		53			9.484						2.741
55	1.385	5.027	8.372		54			14.036						4.21
56	1.564	2.693	7.497		55			10.472						4.554
57	1.455	2.248	20.98		56			11.384						3.448
58	1.15	1.928	5.479		57			17.623						5.498
59	2.073	1.219	4.95		58			9.281						4.139
60	1.626	1.561	5.89		59			10.685						9.507
61	0.813	2.586	10.939		60			8.021						1.522
62	2.189	1.463	1.846		61			21.889						2.108
63	2.212	1.8	6.505		62			3.177						3.465
64	1.06	1.857	5.197		63			6.889						3.438
65	1.898	2.3	3.219		64			22.009						4.685
66	1.854	2.87	3.012		65			8.418						12.883
67	1.676	1.966	8.075		66			8.897						9.117
68	1.646	2.438	37.252		67			6.55						3.252
69	0.909	2.586	84.972		68			10.204						4.64
70	1.286	2.395	7.526		69			9.368						1.425
71	2.128	1.928	3.226		70			15.018						1.901
72	1.286	2.011	3.702		71			6.518						5.175
73	1.818	3.05	2.73		72			6.326						2.905
74	2.473	2.89	3.185		73			9.326						3.026
75	1.273	1.243	5.363		74			10.201						1.683
76	0.979	3.016	25.182		75			19.971						3.338
77	1.818	2.759	5.823		76			14.853						3.675
78	1.42	2.759	50.655		77			8.27						3.651
79	1.42	1.422	3.47		78			22.62						4.298
80	1.564	2.018	8.077		79			8.688						1.941
81	1.106	7.948	11.398		80			14.051						2.24
82	1.744	2.45	9.82		81			21.201						3.351
83	1.117	1.951	28.689		82			7.027						4.249
84	0.78	2.313	94.599		83			6.163						10.938
85	1.17	3.17	56.303		84			5.756						3.638
86	1.258	2.313	20.847		85			26.261						1.562
87	1.233	1.243	52.693		86			4.708						1.305
88	1.5	1.636	1.554		87			7.008						3.275
89	1.406	1.833	12.893		88			8.899						6.573
90	1.718	1.422	5.425		89			7.345						1.683
91	1.061	2.401	2.434		90			8.822						2.363
92	2.965	2.563	3.249		91			3.79						2.476
93	1.5	2.16	6.796		92			9.766						1.997
94	0.939	2.248	92.418		93			18.193						2.948
95	1.887	1.422	76.746		94			15.084						3.599
96	1.56	2.586	84.761		95			5.986						2.741
97	2.839	1.928	6.476		96			11.22						2.159
98	1.49	2.637	8.244		97			8.032						2.108
99	1.362	7.31	14.056		98			12.539						1.664
100	2.662	20.493	11.027		99			12.988						2.195
101	1.17	1.157	4.507		100			11.517						1.997
102	1.328	5.897	4.586		101			2.6						2.699
103	3.12	1.379	4.542		102			3.054						2.519
104	1.362	2.401	6.874		103			3.05						3.547
105	1.362	2.42	3.533		104			9.458						2.473
106	1.061	3.348	5.467		105			4.477						1.581
107	1.328	2.626	3.047		106			5.466						2.122
108	1.5	1.8	20.255		107			2.503						3.36
109	1.406	1.034	4.254		108			2.118						2.427
110	1.56	1.463	4.128		109			7.58						2.115
111	0.889	1.966	3.398		110			17.808						1.803
112	0.889	1.928	3.793		111			3.527						1.724
113	1.438	1.775	3.172		112			9.07						1.822
114	0.629	2.78	9.319		113			5.849						2.239
115	1.49	1.733	120.629		114			6.076						1.799
116	1.579	2.759	56.277		115									1.725
117	0.872	1.857	112.952		116									3.475
118	0.872	1.255	49.712		117									2.711
119	1.103	2.098	37.413		118									2.276
120	1.27	4.17	24.869		119									2.394
121	0.889	2.677	23.641		120									2.752
122	2.144	2.563	11.252		121									3.414
123	1.395	2.828	4.588		122									1.938
124	1.415	1.005	3.73		123									2.422
125	1.04	1.463	3.479		124									1.79
126	1.316	1.775	10.849		125									2.072
127	2.394	1.904	7.476		126									1.868
128	1.117	1.698	28.976		127									2.311
129	1.406	21.971	4.219		128									1.979
130	1.49	9.021	3.936		129									1.548
131	1.328	3.28	3.655		130									2.451
132	0.698	3.465	3.075		131									1.796
133	0.939	1.857	33.027		132									2.168
134	1.17	2.011	3.649		133									1.799
135	1.406	4.01	7.053		134									1.63
136	1.27	1.157	6.536		135									1.597
137	1.233	1.049	3.733		136									1.98
138	0.719	1.59	4.934		137									1.928
139	1.103	1.928	40.53		138									1.375
140	1.854	2.563	76.572		139									1.415
141	1.221	2.098	7.504		140									2.305
142	1.117	1.758	11.827		141									2.888
143	1.117	2.487	19.422		142									3.634
144	1.17	1.552	7.15		143									2.809
145	0.719	1.561	46.874		144									2.659
146	1.103	1.542	7.003		145									3.426
147	1.103	2.011	40.585		146									8.506
148	1.17	4.744	5.931		147									3.101
149	0.629	2.241	87.204		148									6.804
150	0.872	2.828	54.655		149									3.977
151	1.879	1.552	99.46		150									4.195
152	1.48	1.775	131.895		151									2.986
153	0.523	2.241			152									3.054
154	1.406	1.724			153									2.801
155	1.017	1.775			154									3.885
156	0.78	1.542			155									4.668
157	0.698	1.379			156									1.654
158	2.001	1.049			157									3.35
159	0.987	3.07			158									2.5
160	1.163	8.397			159									4.035
161	1.186	1.8			160									2.917
162	1.186	2.133			161									2.658
163	0.698	1.865			162									2.585
164	2.337	2.45			163									2.224
165	1.316	2.105			164									2.418
166	1.875	3.17			165									2.305
167	0.465	5.167			166									2.25
168	1.644	1.966			167									3.111
169	2.144	1.758			168									5.995
170	1.072	1.966			169									2.775
171	1.516	1.904			170									2.54
172	1	2.083			171									2.974
173	1.326	1.8			172									2.422
174	1.457	2.268			173									1.758
175	1.214	1.904			174									1.618
176	1.4	1.379			175									8.058
177	2.574	1.857			176									2.202
178	1.62	2.469			177									6.804
179	1.252	1.951			178									4.18
180	0.993	1.951			179									3.743
181	1.718	1.59			180									3.717
182	0.74	1.724			181									2.244
183	0.939	2.345			182									2.264
184	0.889	1.758			183									3.354
185	1.608	2.248			184									2.2
186	1.438	1.928			185									5.017
187	1.854	2.469			186									2.07
188	1.017	2.395			187									3.877
189	0.78	4.781			188									4.363
190	0.523	1.733			189									2.721
191	1.479	1.627			190									2.573
192	1.386	2.3			191									3.06
193	0.62	1.707			192									2.73
194	0.877	1.157			193									1.976
195	1.557	1.59			194									3.301
196	1.375	3.253			195									4.947
197	0.86	2.133			196									4.425
198	1.203	2.586			197									2.918
199	0.384	2.807			198									1.82
200	6.614	2.487			199									4.155
201	2.756	2.469			200									2.259
202	1.216	4.362			201									3.554
203	1.479	1.627			202									3.989
204	1.046	1.857			203									4.415
205	0.877	1.707			204									2.97
206	0.62	1.966			205									4.845
207	0.709	1.561			206									2.236
208	0.709	2.076			207									1.898
209	1.032	2.592
210	1.538	2.133
211	0.86	2.345
212	0.877	3.28
213	0.877	2.931
214	0.86	2.395
215	0.62	3.146
216	0.86	4.433
217	1.848	1.59
218	0.945	3.453
219	1.297	1.049
220	1.146	2.469
221	1.79	1.775
222	0.513	1.59
223	1.468	1.928
224	1.728	1.59
225	1.386	2.345
226	1.216	1.473
227	1.86	2.764
228	1.469	2.395
229	1.557	2.487
230	2.205	1.422
231	1.101	1.627
232	1.594	1.59
233	1.35	1.049
234	1.594	2.438
235	1.008	1.966
236	1.971	0.928
237	2.476	2.563
238	1.87	1.552
239	1.426	2.563
240	1.594	2.931
241	1.223	1.857
242	1.21	1.542
243	3.093	1.561
244	2.815	2.469
245	1.91	1.219
246	1.729	2.105
247	1.487	2.241
248	1.223	1.463
249	0.713	1.255
250	1.487	1.39
251	1.259	1.542
252	0.882	0.711
253	0.931	2.16
254	0.951	2.018
255	1.153	1.627
256	1.844	1.552
257	1.476	7.25
258	1.458	1.724
259	1.304	2.936
260	0.729	1.379
261	1.031	5.126
262	1.476	3.07
263	1.956	2.194
264	1.031	1.379
265	1.91	2.586
266	2.187	1.561
267	1.394	1.833
268	1.426	1.724
269	2.476	5.172
270	4.723	1.219
271	1.594	2.248
272	1.566	1.39
273	1.477	2.469
274	0.773	2.313
275	1.763	1.59
276	1.763	1.758
277	1.91	2.87
278	1.566	3.28
279	2.32	2.854
280	1.594	1.627
281	1.738	2.194
282	1.703	2.807
283	1.317	2.241
284	0.931	2.241
285	1.631	1.627
286	1.008	1.255
287	1.35	2.345
288	1.784	6.358
289	1.784	2.268
290	1.27	2.844
291	2.037	4.025
292	1.512	1.473
293	0.92	1.473
294	1.403	1.034
295	2.646	2.395
296	1.389	1.422
297	1.646	1.552
298	2.264	1.39
299	1.06	1.627
300	1.494	2.098
301	1.494	2.693
302	1.222	1.59
303	1.041	1.966
304	1.384	0.975
305	1.389	1.39
306	1.422	8.176
307	1.06	2.785
308	1.09	2.87
309	1.285	2.637
310	1.463	1.59
311	1.379	2.854
312	2.119	1.552
313	1.084	1.561
314	1.034	3.108
315	1.784	3.055
316	1.422	1.313
317	1.238	1.005
318	1.3	1.59
319	1.132	5.623
320	0.982	2.248
321	3.108	2.241
322	0.862	1.347
323	0.862	1.473
324	0.711	4.476
325	0.862	2.248
326	0.711	1.897
327	1.219	1.857
328	1.398	1.724
329	0.92	1.379
330	1.978	3.011
331	1.255	2.018
332	1.005	1.473
333	1.207	2.241
334	1.542	3.6
335	1.8	1.219
336	1.422	1.865
337	1.347	1.857
338	1.09	1.542
339	0.862	7.134
340	1.39	3.401
341	0.928	2.395
342	1.379	1.09
343	1.243	2.844
344	1.313	2.626
345	1.034	2.076
346	1.104	3.487
347	0.771	2.105
348	1.627	4.855
349	1.09	2.89
350	1.005	1.255
351	2.097	2.133
352	0.888	0.928
353	1.585	5.275
354	2.167	0.711
355	1.566	2.637
356	1.223	2.248
357	0.882	2.726
358	1.805	2.807
359	1.838	1.542
360	1.763	1.255
361	1.902	1.966
362	1.91	1.733
363	2.734	1.733
364	2.617	1.857
365	1.712	3.239
366	1.594	1.39
367	1.259	3.637
368	1.094	4.476
369	1.21	1.422
370	1.107	1.733
371	1.21	4.831
372	1.008	2.018
373	0.519	2.018
374	1.487	2.098
375	1.35	1.39
376	1.556	1.636
377	1.037	3.05
378	2.104	3.108
379	1.107	6.358
380	1.037	3.33
381	1.223	1.904
382	1.259	2.586
383	1.223	1.542
384	0.692	2.401
385	1.394	3.146
386	1.477	1.733
387	2.248	5.167
388	1.008	3.07
389	1.107	1.542
390	1.223	1.243
391	1.394	7.316
392	1.594	2.586
393	1.383	2.241
394	1.394	2.469
395	1.467	2.682
396	1.21	2.414
397	1.094	1.207
398	0.692	1.775
399	0.978	1.347
400	0.865	3.221
401	1.487	1.897
402	0.931	1.483
403	1.247	4.858
404	2.271	2.241
405	1.273	1.857
406	1.594	6.986
407	1.247	1.966
408	1.21	2.076
409	1.426	1.422
410	0.865	2.105
411	1.21	1.698
412	1.394	2.42
413	1.35	2.726
414	1.547	3.828
415	1.16	1.39
416	1.738	1.928
417	1.59	2.764
418	1.219	2.16
419	2.469	1.473
420	1.09	2.487
421	1.897	3.666
422	1.255	1.928
423	0.975	2.487
424	1.034	2.726
425	1.347	3.103
426	0.879	3.294
427	1.39	3.108
428	1.09	3.797
429	0.879	2.693
430	1.09	2.854
431	1.928	1.39
432	1.561	2.32
433	1.552	2.105
434	1.39	2.345
435	0.69	2.469
436	1.698	1.473
437	1.005	1.39
438	1.39	2.693
439	1.049	1.865
440	1.39	1.733
441	1.39	1.758
442	0.731	2.966
443	1.034	1.463
444	1.005	1.857
445	1.157	2.313
446	1.347	2.854
447	1.049	2.395
448	1.207	3.625
449	1.104	2.076
450	2.069	1.627
451	1.157	1.552
452	1.928	1.243
453	1.775	1.897
454	1.724	1.473
455	1.313	2.592
456	1.865	1.255
457	1.8	2.011
458	2.241	1.928
459	1.473	2.42
460	2.16	2.395
461	2.951	3.686
462	1.005	2.105
463	1.207	1.473
464	1.347	3.207
465	1.542	5.921
466	1.243	3.28
467	0.862	1.59
468	0.862	1.219
469	1.313	1.049
470	1.636	1.049
471	1.561	4.226
472		4.58
473		1.3
474		1.751
475		2.997
476		3.127
477		1.172
478		2.276
479		2.169
480		1.951
481		1.978
482		1.674
483		2.768
484		3.291
485		1.172
486		4.144
487		4.649
488		1.964
489		2.691
490		1.674
491		2.966
492		3.316
493		3.714
494		2.248
495		1.928
496		3.276
497		1.207
498		2.011
499		5.501
500		3.966
501		2.699
502		2.105
503		1.833
504		3.312
505		6.276
506		2.677
507		1.313
508		2.854
509		1.561
510		4.152
511		1.966
512		3.625
513		2.854
514		10.009
515		2.592
516		3.231
517		2.16
518		2.238
519		3.974
520		2.105
521		1.389
522		1.311
523		1.084
524		1.454
525		2.521
526		2.011
527		3.554
528		2.208
529		3.396
530		2.268
531		1.865
532		1.627
533		3.742
534		3.414
535		2.563
536		3.294
537		3.89
538		4.04
539		3.294
540		1.157
541		3.011
542		1.561
543		2.194
544		1.243
545		2.241
546		1.243
547		3.312
548		2.807
549		1.833
550		1.966
551		1.698
552		2.563
553		1.857
554		4.406
555		1.951
556		2.51
557		1.966
558		2.438
559		3.123
560		2.609
561		1.928
562		2.546
563		2.693
564		3.686
565		3.554
566		3.294
567		3.435
568		3.588
569		1.463
570		2.677
571		2.268
572		1.758
573		1.542
574		2.076
575		1.966
576		1.59
577		2.946
578		3.6
579		1.422
580		3.165

## Sheet: Fig 5b-c
Source Data Fig 5b								Experiment Conditions					Experiment Conditions
								Fig 5b					Fig 5c
IPTG (mg L-1)	P3HB (mg L-1)			(P4HB mg L-1)				Strain: E. coli JM109SGL Cultivation time: 24 h, shake flask Temperature: 37 ℃ Medium: LB medium + 20 g L-1 glucose Others: The recombinant cells of JM109SGL harboring plasmids 434 and 435+pBHR68, respectively, were pre-cultured in 15 mL tubes containing 5 mL LB for 12 h at 200 rpm at 37 °C. Then seed cultures were 5 vol% inoculated into 100 mL LB medium supplemented with 20 g L-1 glucose for 24 …					Strain: E. coli JM109SGL Fermentation time: 32 h, 7-L bioreactor Temperature: 30-to-37 ℃ Medium: LB medium + 20 g L-1 glucose Others: Single colonies of recombinant cells containing target plasmids were grown in 5 mL LB medium as inoculums for 12 h at 30 °C at 200 rpm. Then, pre-cultures were 1 vol% inoculated into 500 mL shake flask carrying 100 mL LB medium and grown under the same condition fo…
0	0	0	0	23.5979	24.0374	16.429
2	0	0	0	317.778	249.914	330.071
20	206.512	136.89	141.705	390.23	219.535	275.92
200	423.777	275.469	347.824	326.558	202.364	241.026
1000	370.105	225.653	621.915	263.307	133.493	266.205
Source Data Fig 5c
Batch I
Time (h)	4HB (mg L-1)	3HB (mg L-1)	4HB (mol%)	3HB (mol%)	CDW (g L-1)	P34HB (mg L-1)
8	27.222	0	100	0	2.585	27.222
10	37.558	0	100	0	3.77	37.558
12	60.091	0	100	0	3.96	60.091
14	74.927	0	100	0	4.755	74.927
16	118.286	0	100	0	6.04	118.286
20	130.725	12.368	91.4	8.6	7.235	143.093
30	137.708	92.156	59.9	40.1	7.855	229.863
32	108.104	46.972	69.7	30.3	6.87	155.076
Batch II
Time (h)	4HB (mg L-1)	3HB (mg L-1)	4HB (mol%)	3HB (mol%)	CDW (g L-1)	P34HB (mg L-1)
8	29.3369	0	100	0	2.56	29.3369
10	50.3927	0	100	0	3.845	50.3927
12	62.533	0	100	0	4.085	62.533
14	74.6494	0	100	0	4.535	74.6494
16	120.633	0	100	0	5.445	120.633
20	151.999	15.5956	90.6944	9.30556	6.72	167.595
24	133.893	32.0734	80.6747	19.3253	6.515	165.966
28	135.079	50.9203	72.6234	27.3766	6.945	185.999
30	122.527	49.43	71.2545	28.7455	6.78	171.957
32	110.31	60.68	64.5117	35.4883	6	170.991
Batch III
Time (h)	4HB (mg L-1)	3HB (mg L-1)	4HB (mol%)	3HB (mol%)	CDW (g L-1)	P34HB (mg L-1)
4	32.52	0	100	0	0.55	32.52
8	17.934	0	100	0	1.44	17.934
12	68.218	0	100	0	2.93	68.218
16	117.463	0	100	0	3.63	117.463
18	171.38	0	100	0	4.475	171.38
22	266.154	47.117	93.2965	6.70354	5.635	173.802
24	255.36	181.031	84.9597	15.0403	6.945	263.148
28	282.99	229.173	55.2539	44.7461	8.065	512.163
32	286.161	275.743	50.9271	49.0729	7.79	561.905

## Sheet: Fig 5d
Source Data Fig 5d						Experiment Conditions
						Fig 5d
						Fermentation cells was lyophilized to generate PHA by chloroform-based extraction using a Soxhlet extractor (Soxtec 2050, Foss, Denmark). Then the extracted PHA was dissolved in chloroform and then precipitated after mixing with 10-fold volume of ethanol. After centrifugation at 10,400 ×g for 10 min, the obtained PHA was oven dried at 65 °C for 12 h prior to the subsequent studies. All fractionat…

## Sheet: Fig 5e
Source Data Fig. 5e	Processed data			Source Data Fig. 5e
P3HB	+ 0.15			In order to better display DSC figure for the audience, we processed the raw data by adding (+) or subtracting (-) a constant (for example: + 0.15, - 0.1, - 0.2) to plot the separating curves.
P3HB-b-4HB, BatchI	+ 0.05
P3HB-b-4HB, BatchII	- 0.12
P3HB-b-4HB, BatchIII	untreated
P4HB	- 0.2
Temperature (℃)	P3HB	P4HB	P3HB-b-4HB, Batch I	P3HB-b-4HB, Batch II	P3HB-b-4HB, Batch III
-79.25	-0.1544	-0.4233	0.05075	-0.02519	-0.362
-79.2	-0.1578	-0.4271	0.05205	-0.03058	-0.3673
-79.15	-0.1601	-0.4307	0.05241	-0.03654	-0.3711
-79.1	-0.1628	-0.4345	0.05278	-0.04162	-0.3722
-79.05	-0.1652	-0.4383	0.05323	-0.04674	-0.3749
-79	-0.1665	-0.4416	0.05359	-0.05137	-0.3787
-78.95	-0.1686	-0.4442	0.05405	-0.05704	-0.382
-78.9	-0.1706	-0.4459	0.05444	-0.06146	-0.3835
-78.85	-0.1724	-0.4487	0.05483	-0.06553	-0.3844
-78.8	-0.1745	-0.4503	0.005953	-0.07018	-0.3861
-78.75	-0.1761	-0.4521	-0.0001377	-0.0745	-0.3876
-78.7	-0.1769	-0.4541	-0.006989	-0.07834	-0.3883
-78.65	-0.1782	-0.4549	-0.01337	-0.08171	-0.3901
-78.6	-0.1798	-0.4555	-0.01918	-0.0854	-0.3926
-78.55	-0.1809	-0.4566	-0.02537	-0.0894	-0.395
-78.5	-0.1826	-0.4581	-0.0313	-0.0931	-0.396
-78.45	-0.1836	-0.4599	-0.03662	-0.0961	-0.3956
-78.4	-0.1849	-0.4605	-0.04204	-0.09857	-0.3956
-78.35	-0.186	-0.4608	-0.04736	-0.1018	-0.3972
-78.3	-0.1867	-0.4612	-0.05294	-0.1051	-0.3986
-78.25	-0.1877	-0.4619	-0.05847	-0.108	-0.3992
-78.2	-0.1889	-0.4625	-0.06268	-0.1108	-0.3999
-78.15	-0.1898	-0.4628	-0.0676	-0.1133	-0.4003
-78.1	-0.1902	-0.4631	-0.07244	-0.1157	-0.4004
-78.05	-0.1904	-0.4633	-0.07683	-0.1182	-0.4006
-78	-0.1911	-0.4638	-0.08102	-0.1203	-0.4014
-77.95	-0.192	-0.4642	-0.08526	-0.1228	-0.4022
-77.9	-0.1928	-0.464	-0.08922	-0.1251	-0.4025
-77.85	-0.1936	-0.464	-0.09303	-0.1271	-0.4027
-77.8	-0.1943	-0.4641	-0.09659	-0.1292	-0.4031
-77.75	-0.1948	-0.4642	-0.1001	-0.1312	-0.4033
-77.7	-0.195	-0.4643	-0.1034	-0.1331	-0.4034
-77.65	-0.1951	-0.4644	-0.1067	-0.1355	-0.4033
-77.6	-0.1955	-0.4645	-0.1099	-0.1373	-0.4035
-77.55	-0.196	-0.4645	-0.1129	-0.1386	-0.4041
-77.5	-0.1966	-0.4645	-0.116	-0.1399	-0.4045
-77.45	-0.1972	-0.4645	-0.1188	-0.1417	-0.4046
-77.4	-0.1974	-0.4644	-0.1217	-0.1435	-0.4046
-77.35	-0.1977	-0.4643	-0.1242	-0.1448	-0.4047
-77.3	-0.1981	-0.4643	-0.1269	-0.1461	-0.4048
-77.25	-0.1983	-0.4643	-0.1294	-0.1476	-0.4048
-77.2	-0.1984	-0.4643	-0.1325	-0.1489	-0.4049
-77.15	-0.1985	-0.4642	-0.135	-0.1499	-0.4049
-77.1	-0.1986	-0.4642	-0.1366	-0.1508	-0.4049
-77.05	-0.1989	-0.4642	-0.1389	-0.1526	-0.4049
-77	-0.199	-0.4641	-0.1414	-0.1543	-0.405
-76.95	-0.1991	-0.464	-0.1429	-0.155	-0.405
-76.9	-0.1992	-0.4639	-0.145	-0.1556	-0.405
-76.85	-0.1993	-0.4638	-0.147	-0.1559	-0.405
-76.8	-0.1994	-0.4638	-0.1493	-0.1568	-0.4051
-76.75	-0.1996	-0.4637	-0.1512	-0.1583	-0.4051
-76.7	-0.1998	-0.4637	-0.1525	-0.1591	-0.405
-76.65	-0.1998	-0.4637	-0.1541	-0.1597	-0.405
-76.6	-0.1999	-0.4636	-0.1559	-0.1605	-0.405
-76.55	-0.2001	-0.4635	-0.1573	-0.1615	-0.4051
-76.5	-0.2002	-0.4635	-0.1586	-0.1626	-0.4051
-76.45	-0.2003	-0.4634	-0.1601	-0.1633	-0.4051
-76.4	-0.2004	-0.4633	-0.1614	-0.1639	-0.4051
-76.35	-0.2005	-0.4632	-0.163	-0.1646	-0.405
-76.3	-0.2005	-0.4631	-0.1642	-0.1652	-0.405
-76.25	-0.2006	-0.4629	-0.1654	-0.1659	-0.405
-76.2	-0.2006	-0.4629	-0.167	-0.1664	-0.4049
-76.15	-0.2007	-0.4628	-0.1682	-0.1669	-0.4049
-76.1	-0.2007	-0.4627	-0.169	-0.1675	-0.4049
-76.05	-0.2008	-0.4625	-0.1699	-0.168	-0.4048
-76	-0.2008	-0.4624	-0.171	-0.1684	-0.4048
-75.95	-0.2009	-0.4623	-0.1722	-0.1687	-0.4048
-75.9	-0.2009	-0.4621	-0.1732	-0.1692	-0.4048
-75.85	-0.2009	-0.4619	-0.1741	-0.1698	-0.4048
-75.8	-0.201	-0.4618	-0.1748	-0.1704	-0.4047
-75.75	-0.201	-0.4616	-0.1757	-0.1708	-0.4043
-75.7	-0.2011	-0.4614	-0.1763	-0.171	-0.4041
-75.65	-0.2011	-0.4612	-0.177	-0.1712	-0.4041
-75.6	-0.2011	-0.4611	-0.1778	-0.1715	-0.404
-75.55	-0.2012	-0.461	-0.1787	-0.172	-0.404
-75.5	-0.2012	-0.4609	-0.1796	-0.1724	-0.4039
-75.45	-0.2012	-0.4608	-0.1802	-0.1727	-0.4038
-75.4	-0.2013	-0.4606	-0.1808	-0.1729	-0.4038
-75.35	-0.2013	-0.4605	-0.1815	-0.1733	-0.4037
-75.3	-0.2013	-0.4604	-0.1821	-0.1736	-0.4036
-75.25	-0.2014	-0.4602	-0.1826	-0.174	-0.4035
-75.2	-0.2014	-0.46	-0.183	-0.1743	-0.4034
-75.15	-0.2014	-0.4599	-0.1839	-0.1745	-0.4034
-75.1	-0.2015	-0.4598	-0.1846	-0.1746	-0.4033
-75.05	-0.2015	-0.4596	-0.185	-0.1748	-0.403
-75	-0.2015	-0.4594	-0.1853	-0.1751	-0.4029
-74.95	-0.2015	-0.4593	-0.1857	-0.1753	-0.4029
-74.9	-0.2015	-0.4592	-0.1861	-0.1754	-0.4028
-74.85	-0.2016	-0.459	-0.1864	-0.1756	-0.4026
-74.8	-0.2016	-0.4589	-0.1867	-0.1758	-0.4024
-74.75	-0.2016	-0.4588	-0.187	-0.176	-0.4023
-74.7	-0.2016	-0.4587	-0.1873	-0.1762	-0.4023
-74.65	-0.2017	-0.4585	-0.1878	-0.1762	-0.4019
-74.6	-0.2017	-0.4584	-0.1883	-0.1764	-0.4015
-74.55	-0.2017	-0.4583	-0.1886	-0.1765	-0.4014
-74.5	-0.2017	-0.4582	-0.189	-0.1766	-0.4014
-74.45	-0.2017	-0.458	-0.1894	-0.1767	-0.4013
-74.4	-0.2017	-0.4579	-0.1897	-0.1768	-0.4012
-74.35	-0.2017	-0.4578	-0.19	-0.1769	-0.4011
-74.3	-0.2017	-0.4576	-0.1904	-0.1771	-0.401
-74.25	-0.2017	-0.4575	-0.1907	-0.1772	-0.401
-74.2	-0.2017	-0.4574	-0.1911	-0.1773	-0.4009
-74.15	-0.2018	-0.4573	-0.1914	-0.1773	-0.4007
-74.1	-0.2018	-0.4572	-0.1916	-0.1775	-0.4006
-74.05	-0.2018	-0.457	-0.1916	-0.1776	-0.4005
-74	-0.2018	-0.4567	-0.1919	-0.1777	-0.4005
-73.95	-0.2018	-0.4564	-0.1922	-0.1777	-0.4004
-73.9	-0.2018	-0.4563	-0.1924	-0.1778	-0.4003
-73.85	-0.2018	-0.4561	-0.1925	-0.178	-0.4002
-73.8	-0.2018	-0.456	-0.1926	-0.1781	-0.4001
-73.75	-0.2018	-0.4559	-0.1926	-0.1781	-0.4
-73.7	-0.2018	-0.4558	-0.1928	-0.1783	-0.3999
-73.65	-0.2018	-0.4557	-0.1929	-0.1784	-0.3999
-73.6	-0.2018	-0.4555	-0.1932	-0.1784	-0.3998
-73.55	-0.2018	-0.4554	-0.1934	-0.1785	-0.3996
-73.5	-0.2018	-0.4553	-0.1935	-0.1786	-0.3995
-73.45	-0.2018	-0.4552	-0.1936	-0.1787	-0.3994
-73.4	-0.2018	-0.4551	-0.1938	-0.1787	-0.3993
-73.35	-0.2018	-0.4549	-0.1938	-0.1788	-0.3992
-73.3	-0.2018	-0.4548	-0.1939	-0.1789	-0.3991
-73.25	-0.2018	-0.4547	-0.194	-0.179	-0.399
-73.2	-0.2018	-0.4546	-0.1941	-0.1791	-0.3989
-73.15	-0.2018	-0.4545	-0.1942	-0.1791	-0.3988
-73.1	-0.2018	-0.4543	-0.1944	-0.1792	-0.3987
-73.05	-0.2018	-0.4542	-0.1945	-0.1792	-0.3986
-73	-0.2018	-0.4541	-0.1946	-0.1793	-0.3985
-72.95	-0.2018	-0.454	-0.1947	-0.1794	-0.3984
-72.9	-0.2017	-0.4539	-0.1949	-0.1794	-0.3983
-72.85	-0.2018	-0.4538	-0.195	-0.1795	-0.3983
-72.8	-0.2018	-0.4537	-0.1951	-0.1796	-0.3982
-72.75	-0.2017	-0.4536	-0.1951	-0.1797	-0.3981
-72.7	-0.2017	-0.4535	-0.1952	-0.1797	-0.398
-72.65	-0.2017	-0.4534	-0.1953	-0.1798	-0.3978
-72.6	-0.2017	-0.4532	-0.1953	-0.1799	-0.3977
-72.55	-0.2017	-0.4531	-0.1954	-0.1799	-0.3976
-72.5	-0.2017	-0.453	-0.1955	-0.18	-0.3975
-72.45	-0.2017	-0.453	-0.1955	-0.18	-0.3974
-72.4	-0.2016	-0.4529	-0.1956	-0.1801	-0.3973
-72.35	-0.2016	-0.4528	-0.1957	-0.1802	-0.3972
-72.3	-0.2016	-0.4527	-0.1957	-0.1802	-0.3971
-72.25	-0.2016	-0.4526	-0.1958	-0.1803	-0.3971
-72.2	-0.2016	-0.4525	-0.1958	-0.1804	-0.3969
-72.15	-0.2016	-0.4523	-0.1959	-0.1804	-0.3968
-72.1	-0.2016	-0.4522	-0.196	-0.1805	-0.3967
-72.05	-0.2016	-0.4521	-0.196	-0.1806	-0.3966
-72	-0.2015	-0.4521	-0.1961	-0.1806	-0.3965
-71.95	-0.2015	-0.452	-0.1961	-0.1807	-0.3965
-71.9	-0.2015	-0.4519	-0.1962	-0.1808	-0.3964
-71.85	-0.2015	-0.4518	-0.1963	-0.1808	-0.3963
-71.8	-0.2015	-0.4517	-0.1963	-0.1809	-0.3962
-71.75	-0.2015	-0.4516	-0.1964	-0.1809	-0.3961
-71.7	-0.2015	-0.4515	-0.1965	-0.181	-0.396
-71.65	-0.2015	-0.4515	-0.1965	-0.1811	-0.3959
-71.6	-0.2014	-0.4514	-0.1966	-0.1811	-0.3958
-71.55	-0.2014	-0.4513	-0.1967	-0.1812	-0.3957
-71.5	-0.2014	-0.4512	-0.1967	-0.1813	-0.3954
-71.45	-0.2014	-0.4511	-0.1968	-0.1813	-0.3952
-71.4	-0.2014	-0.451	-0.1968	-0.1814	-0.3952
-71.35	-0.2014	-0.4509	-0.1969	-0.1815	-0.3951
-71.3	-0.2014	-0.4509	-0.197	-0.1815	-0.395
-71.25	-0.2014	-0.4508	-0.197	-0.1816	-0.3949
-71.2	-0.2013	-0.4507	-0.1971	-0.1817	-0.3949
-71.15	-0.2013	-0.4506	-0.1971	-0.1817	-0.3948
-71.1	-0.2013	-0.4506	-0.1972	-0.1818	-0.3947
-71.05	-0.2013	-0.4505	-0.1972	-0.1819	-0.3947
-71	-0.2013	-0.4505	-0.1973	-0.1819	-0.3946
-70.95	-0.2013	-0.4504	-0.1974	-0.182	-0.3945
-70.9	-0.2012	-0.4503	-0.1974	-0.182	-0.3944
-70.85	-0.2012	-0.4502	-0.1975	-0.1821	-0.3943
-70.8	-0.2012	-0.4502	-0.1975	-0.1821	-0.3942
-70.75	-0.2012	-0.4501	-0.1976	-0.1822	-0.3942
-70.7	-0.2012	-0.4501	-0.1976	-0.1822	-0.3941
-70.65	-0.2012	-0.45	-0.1977	-0.1823	-0.394
-70.6	-0.2012	-0.45	-0.1977	-0.1824	-0.394
-70.55	-0.2011	-0.4499	-0.1978	-0.1824	-0.3939
-70.5	-0.2011	-0.4499	-0.1978	-0.1825	-0.3938
-70.45	-0.2011	-0.4498	-0.1979	-0.1825	-0.3937
-70.4	-0.2011	-0.4498	-0.1979	-0.1826	-0.3937
-70.35	-0.2011	-0.4497	-0.198	-0.1826	-0.3936
-70.3	-0.2011	-0.4497	-0.198	-0.1827	-0.3935
-70.25	-0.2011	-0.4496	-0.1981	-0.1827	-0.3934
-70.2	-0.2011	-0.4496	-0.1982	-0.1828	-0.3933
-70.15	-0.2011	-0.4495	-0.1982	-0.1828	-0.3933
-70.1	-0.2011	-0.4494	-0.1983	-0.1829	-0.3932
-70.05	-0.2011	-0.4494	-0.1983	-0.183	-0.3931
-70	-0.201	-0.4493	-0.1984	-0.183	-0.3931
-69.95	-0.201	-0.4493	-0.1984	-0.1831	-0.393
-69.9	-0.201	-0.4492	-0.1985	-0.1831	-0.393
-69.85	-0.201	-0.4492	-0.1985	-0.1832	-0.3929
-69.8	-0.201	-0.4492	-0.1986	-0.1832	-0.3928
-69.75	-0.201	-0.4491	-0.1986	-0.1833	-0.3928
-69.7	-0.201	-0.4491	-0.1986	-0.1833	-0.3927
-69.65	-0.2009	-0.449	-0.1987	-0.1834	-0.3926
-69.6	-0.2009	-0.449	-0.1987	-0.1834	-0.3926
-69.55	-0.2009	-0.449	-0.1988	-0.1835	-0.3925
-69.5	-0.2009	-0.4489	-0.1988	-0.1835	-0.3924
-69.45	-0.2009	-0.4489	-0.1989	-0.1836	-0.3924
-69.4	-0.2009	-0.4488	-0.1989	-0.1836	-0.3924
-69.35	-0.2009	-0.4488	-0.1989	-0.1837	-0.3923
-69.3	-0.2009	-0.4488	-0.199	-0.1837	-0.3923
-69.25	-0.2009	-0.4487	-0.199	-0.1838	-0.3922
-69.2	-0.2009	-0.4487	-0.1991	-0.1838	-0.3922
-69.15	-0.2009	-0.4487	-0.1991	-0.1839	-0.3921
-69.1	-0.2008	-0.4487	-0.1991	-0.1839	-0.392
-69.05	-0.2009	-0.4486	-0.1992	-0.184	-0.392
-69	-0.2009	-0.4486	-0.1992	-0.184	-0.3919
-68.95	-0.2008	-0.4486	-0.1993	-0.1841	-0.3919
-68.9	-0.2008	-0.4486	-0.1993	-0.1841	-0.3918
-68.85	-0.2008	-0.4485	-0.1993	-0.1842	-0.3918
-68.8	-0.2009	-0.4485	-0.1994	-0.1843	-0.3917
-68.75	-0.2009	-0.4485	-0.1994	-0.1843	-0.3917
-68.7	-0.2009	-0.4485	-0.1994	-0.1844	-0.3916
-68.65	-0.2008	-0.4485	-0.1995	-0.1844	-0.3916
-68.6	-0.2008	-0.4484	-0.1995	-0.1845	-0.3916
-68.55	-0.2008	-0.4484	-0.1996	-0.1845	-0.3915
-68.5	-0.2008	-0.4484	-0.1996	-0.1846	-0.3915
-68.45	-0.2008	-0.4484	-0.1996	-0.1846	-0.3914
-68.4	-0.2008	-0.4484	-0.1997	-0.1847	-0.3914
-68.35	-0.2008	-0.4484	-0.1997	-0.1847	-0.3913
-68.3	-0.2008	-0.4484	-0.1998	-0.1848	-0.3913
-68.25	-0.2008	-0.4484	-0.1998	-0.1848	-0.3913
-68.2	-0.2008	-0.4484	-0.1998	-0.1849	-0.3912
-68.15	-0.2008	-0.4484	-0.1999	-0.1849	-0.3912
-68.1	-0.2008	-0.4484	-0.1999	-0.185	-0.3912
-68.05	-0.2008	-0.4484	-0.2	-0.185	-0.3911
-68	-0.2008	-0.4484	-0.2	-0.1851	-0.3911
-67.95	-0.2008	-0.4484	-0.2	-0.1851	-0.3911
-67.9	-0.2008	-0.4484	-0.2001	-0.1852	-0.391
-67.85	-0.2008	-0.4484	-0.2001	-0.1852	-0.391
-67.8	-0.2008	-0.4484	-0.2001	-0.1853	-0.391
-67.75	-0.2008	-0.4484	-0.2002	-0.1853	-0.3909
-67.7	-0.2008	-0.4484	-0.2002	-0.1854	-0.3909
-67.65	-0.2008	-0.4484	-0.2002	-0.1854	-0.3909
-67.6	-0.2008	-0.4484	-0.2002	-0.1855	-0.3908
-67.55	-0.2008	-0.4484	-0.2003	-0.1855	-0.3908
-67.5	-0.2008	-0.4484	-0.2003	-0.1856	-0.3908
-67.45	-0.2008	-0.4484	-0.2003	-0.1856	-0.3908
-67.4	-0.2008	-0.4484	-0.2004	-0.1857	-0.3908
-67.35	-0.2008	-0.4484	-0.2004	-0.1857	-0.3907
-67.3	-0.2008	-0.4484	-0.2005	-0.1858	-0.3907
-67.25	-0.2008	-0.4484	-0.2005	-0.1858	-0.3907
-67.2	-0.2008	-0.4484	-0.2005	-0.1858	-0.3907
-67.15	-0.2008	-0.4484	-0.2005	-0.1859	-0.3906
-67.1	-0.2008	-0.4484	-0.2006	-0.1859	-0.3906
-67.05	-0.2008	-0.4484	-0.2006	-0.186	-0.3906
-67	-0.2008	-0.4484	-0.2006	-0.1861	-0.3906
-66.95	-0.2008	-0.4484	-0.2007	-0.1861	-0.3906
-66.9	-0.2009	-0.4484	-0.2007	-0.1861	-0.3906
-66.85	-0.2009	-0.4484	-0.2007	-0.1862	-0.3905
-66.8	-0.2009	-0.4484	-0.2007	-0.1862	-0.3905
-66.75	-0.2009	-0.4484	-0.2008	-0.1863	-0.3905
-66.7	-0.2009	-0.4484	-0.2008	-0.1863	-0.3905
-66.65	-0.2009	-0.4484	-0.2008	-0.1863	-0.3904
-66.6	-0.2009	-0.4484	-0.2009	-0.1864	-0.3904
-66.55	-0.2009	-0.4484	-0.2009	-0.1864	-0.3904
-66.5	-0.2009	-0.4484	-0.2009	-0.1865	-0.3904
-66.45	-0.2009	-0.4485	-0.2009	-0.1865	-0.3905
-66.4	-0.2009	-0.4485	-0.201	-0.1865	-0.3904
-66.35	-0.2009	-0.4485	-0.201	-0.1866	-0.3903
-66.3	-0.2009	-0.4485	-0.201	-0.1866	-0.3902
-66.25	-0.2009	-0.4485	-0.2011	-0.1867	-0.3902
-66.2	-0.2009	-0.4485	-0.2011	-0.1867	-0.3903
-66.15	-0.201	-0.4485	-0.2011	-0.1867	-0.3904
-66.1	-0.201	-0.4485	-0.2011	-0.1868	-0.3903
-66.05	-0.201	-0.4485	-0.2012	-0.1868	-0.3903
-66	-0.201	-0.4486	-0.2012	-0.1868	-0.3902
-65.95	-0.201	-0.4486	-0.2012	-0.1869	-0.3902
-65.9	-0.201	-0.4486	-0.2012	-0.1869	-0.3902
-65.85	-0.201	-0.4486	-0.2013	-0.1869	-0.3903
-65.8	-0.201	-0.4486	-0.2013	-0.187	-0.3903
-65.75	-0.201	-0.4486	-0.2013	-0.187	-0.3903
-65.7	-0.201	-0.4486	-0.2014	-0.187	-0.3903
-65.65	-0.201	-0.4487	-0.2014	-0.1871	-0.3903
-65.6	-0.201	-0.4487	-0.2014	-0.1871	-0.3903
-65.55	-0.2011	-0.4487	-0.2014	-0.1872	-0.3903
-65.5	-0.2011	-0.4487	-0.2015	-0.1872	-0.3903
-65.45	-0.2011	-0.4487	-0.2015	-0.1872	-0.3903
-65.4	-0.2011	-0.4488	-0.2015	-0.1872	-0.3903
-65.35	-0.2011	-0.4488	-0.2016	-0.1873	-0.3903
-65.3	-0.2011	-0.4488	-0.2016	-0.1873	-0.3902
-65.25	-0.2011	-0.4488	-0.2016	-0.1873	-0.3902
-65.2	-0.2011	-0.4488	-0.2017	-0.1874	-0.3903
-65.15	-0.2012	-0.4489	-0.2017	-0.1874	-0.3903
-65.1	-0.2012	-0.4489	-0.2017	-0.1875	-0.3903
-65.05	-0.2012	-0.4489	-0.2017	-0.1875	-0.3902
-65	-0.2012	-0.4489	-0.2018	-0.1875	-0.3902
-64.95	-0.2012	-0.449	-0.2018	-0.1876	-0.3903
-64.9	-0.2012	-0.449	-0.2018	-0.1876	-0.3904
-64.85	-0.2012	-0.449	-0.2018	-0.1876	-0.3904
-64.8	-0.2012	-0.449	-0.2019	-0.1877	-0.3904
-64.75	-0.2013	-0.449	-0.2019	-0.1877	-0.3903
-64.7	-0.2013	-0.4491	-0.2019	-0.1877	-0.3903
-64.65	-0.2013	-0.4491	-0.202	-0.1878	-0.3904
-64.6	-0.2013	-0.4491	-0.202	-0.1878	-0.3904
-64.55	-0.2013	-0.4492	-0.202	-0.1878	-0.3904
-64.5	-0.2013	-0.4492	-0.2021	-0.1879	-0.3904
-64.45	-0.2014	-0.4492	-0.2021	-0.1879	-0.3904
-64.4	-0.2014	-0.4493	-0.2021	-0.1879	-0.3904
-64.35	-0.2014	-0.4493	-0.2022	-0.188	-0.3904
-64.3	-0.2014	-0.4493	-0.2022	-0.188	-0.3904
-64.25	-0.2014	-0.4493	-0.2022	-0.188	-0.3904
-64.2	-0.2014	-0.4494	-0.2022	-0.1881	-0.3905
-64.15	-0.2015	-0.4494	-0.2023	-0.1881	-0.3905
-64.1	-0.2015	-0.4494	-0.2023	-0.1881	-0.3905
-64.05	-0.2015	-0.4495	-0.2023	-0.1882	-0.3905
-64	-0.2015	-0.4495	-0.2024	-0.1882	-0.3905
-63.95	-0.2015	-0.4495	-0.2024	-0.1882	-0.3905
-63.9	-0.2016	-0.4496	-0.2024	-0.1883	-0.3905
-63.85	-0.2016	-0.4496	-0.2025	-0.1883	-0.3905
-63.8	-0.2016	-0.4496	-0.2025	-0.1883	-0.3906
-63.75	-0.2016	-0.4496	-0.2025	-0.1883	-0.3906
-63.7	-0.2017	-0.4497	-0.2026	-0.1884	-0.3906
-63.65	-0.2017	-0.4497	-0.2026	-0.1884	-0.3906
-63.6	-0.2017	-0.4497	-0.2026	-0.1885	-0.3905
-63.55	-0.2017	-0.4497	-0.2026	-0.1885	-0.3905
-63.5	-0.2017	-0.4498	-0.2027	-0.1885	-0.3905
-63.45	-0.2018	-0.4498	-0.2027	-0.1886	-0.3906
-63.4	-0.2018	-0.4499	-0.2027	-0.1886	-0.3906
-63.35	-0.2018	-0.4499	-0.2028	-0.1886	-0.3906
-63.3	-0.2018	-0.45	-0.2028	-0.1887	-0.3907
-63.25	-0.2018	-0.45	-0.2029	-0.1887	-0.3907
-63.2	-0.2019	-0.45	-0.2029	-0.1887	-0.3906
-63.15	-0.2019	-0.4501	-0.2029	-0.1888	-0.3904
-63.1	-0.2019	-0.4501	-0.203	-0.1888	-0.3904
-63.05	-0.2019	-0.4501	-0.203	-0.1889	-0.3906
-63	-0.2019	-0.4502	-0.203	-0.1889	-0.3907
-62.95	-0.202	-0.4502	-0.2031	-0.1889	-0.3907
-62.9	-0.202	-0.4502	-0.2031	-0.189	-0.3908
-62.85	-0.202	-0.4503	-0.2031	-0.189	-0.3908
-62.8	-0.2021	-0.4503	-0.2032	-0.189	-0.3908
-62.75	-0.2021	-0.4503	-0.2032	-0.1891	-0.3908
-62.7	-0.2021	-0.4504	-0.2032	-0.1891	-0.3908
-62.65	-0.2021	-0.4504	-0.2033	-0.1891	-0.3909
-62.6	-0.2022	-0.4505	-0.2033	-0.1892	-0.3909
-62.55	-0.2022	-0.4505	-0.2033	-0.1892	-0.3909
-62.5	-0.2022	-0.4505	-0.2034	-0.1893	-0.3909
-62.45	-0.2022	-0.4506	-0.2034	-0.1893	-0.3909
-62.4	-0.2023	-0.4506	-0.2035	-0.1894	-0.391
-62.35	-0.2023	-0.4506	-0.2035	-0.1894	-0.391
-62.3	-0.2023	-0.4507	-0.2035	-0.1894	-0.3911
-62.25	-0.2023	-0.4507	-0.2036	-0.1895	-0.3911
-62.2	-0.2024	-0.4508	-0.2036	-0.1895	-0.3911
-62.15	-0.2024	-0.4508	-0.2037	-0.1896	-0.3911
-62.1	-0.2024	-0.4509	-0.2037	-0.1896	-0.3911
-62.05	-0.2025	-0.4509	-0.2037	-0.1896	-0.3912
-62	-0.2025	-0.4509	-0.2038	-0.1897	-0.3912
-61.95	-0.2025	-0.451	-0.2038	-0.1897	-0.3912
-61.9	-0.2025	-0.451	-0.2038	-0.1898	-0.3912
-61.85	-0.2025	-0.4511	-0.2039	-0.1898	-0.3913
-61.8	-0.2026	-0.4511	-0.2039	-0.1899	-0.3914
-61.75	-0.2026	-0.4512	-0.2039	-0.1899	-0.3914
-61.7	-0.2026	-0.4512	-0.204	-0.1899	-0.3915
-61.65	-0.2027	-0.4513	-0.204	-0.19	-0.3915
-61.6	-0.2027	-0.4513	-0.2041	-0.19	-0.3915
-61.55	-0.2027	-0.4513	-0.2041	-0.1901	-0.3915
-61.5	-0.2027	-0.4514	-0.2041	-0.1901	-0.3915
-61.45	-0.2028	-0.4514	-0.2042	-0.1902	-0.3915
-61.4	-0.2028	-0.4515	-0.2042	-0.1902	-0.3916
-61.35	-0.2028	-0.4515	-0.2043	-0.1902	-0.3916
-61.3	-0.2029	-0.4516	-0.2043	-0.1903	-0.3916
-61.25	-0.2029	-0.4516	-0.2043	-0.1903	-0.3918
-61.2	-0.2029	-0.4517	-0.2043	-0.1904	-0.3918
-61.15	-0.2029	-0.4517	-0.2044	-0.1904	-0.3918
-61.1	-0.203	-0.4518	-0.2044	-0.1904	-0.3918
-61.05	-0.203	-0.4518	-0.2045	-0.1905	-0.3918
-61	-0.203	-0.4519	-0.2045	-0.1905	-0.3918
-60.95	-0.203	-0.452	-0.2045	-0.1906	-0.3918
-60.9	-0.2031	-0.452	-0.2046	-0.1906	-0.3919
-60.85	-0.2031	-0.4521	-0.2046	-0.1906	-0.3919
-60.8	-0.2031	-0.4521	-0.2046	-0.1907	-0.3919
-60.75	-0.2032	-0.4521	-0.2047	-0.1907	-0.3919
-60.7	-0.2032	-0.4522	-0.2047	-0.1908	-0.3919
-60.65	-0.2032	-0.4522	-0.2048	-0.1908	-0.392
-60.6	-0.2032	-0.4523	-0.2048	-0.1908	-0.3921
-60.55	-0.2032	-0.4523	-0.2048	-0.1909	-0.3921
-60.5	-0.2033	-0.4524	-0.2049	-0.1909	-0.3921
-60.45	-0.2033	-0.4524	-0.2049	-0.1909	-0.3921
-60.4	-0.2033	-0.4525	-0.2049	-0.191	-0.3921
-60.35	-0.2034	-0.4525	-0.205	-0.191	-0.3922
-60.3	-0.2034	-0.4526	-0.205	-0.1911	-0.3922
-60.25	-0.2034	-0.4526	-0.205	-0.1911	-0.3922
-60.2	-0.2034	-0.4527	-0.2051	-0.1912	-0.3923
-60.15	-0.2035	-0.4527	-0.2051	-0.1912	-0.3923
-60.1	-0.2035	-0.4528	-0.2052	-0.1913	-0.3923
-60.05	-0.2035	-0.4528	-0.2052	-0.1913	-0.3924
-60	-0.2036	-0.4529	-0.2052	-0.1913	-0.3924
-59.95	-0.2036	-0.4529	-0.2053	-0.1914	-0.3924
-59.9	-0.2036	-0.453	-0.2053	-0.1914	-0.3925
-59.85	-0.2036	-0.453	-0.2053	-0.1915	-0.3925
-59.8	-0.2037	-0.4531	-0.2054	-0.1915	-0.3925
-59.75	-0.2037	-0.4531	-0.2054	-0.1915	-0.3925
-59.7	-0.2037	-0.4532	-0.2054	-0.1916	-0.3925
-59.65	-0.2037	-0.4532	-0.2055	-0.1916	-0.3925
-59.6	-0.2038	-0.4533	-0.2055	-0.1917	-0.3926
-59.55	-0.2038	-0.4533	-0.2056	-0.1917	-0.3926
-59.5	-0.2038	-0.4534	-0.2056	-0.1917	-0.3926
-59.45	-0.2038	-0.4534	-0.2057	-0.1918	-0.3926
-59.4	-0.2039	-0.4535	-0.2057	-0.1918	-0.3927
-59.35	-0.2039	-0.4535	-0.2057	-0.1919	-0.3927
-59.3	-0.2039	-0.4536	-0.2058	-0.1919	-0.3928
-59.25	-0.204	-0.4536	-0.2058	-0.192	-0.3928
-59.2	-0.204	-0.4537	-0.2058	-0.192	-0.3928
-59.15	-0.204	-0.4538	-0.2059	-0.1921	-0.3928
-59.1	-0.204	-0.4538	-0.2059	-0.1921	-0.3928
-59.05	-0.2041	-0.4538	-0.206	-0.1922	-0.3929
-59	-0.2041	-0.4539	-0.206	-0.1922	-0.393
-58.95	-0.2041	-0.4539	-0.206	-0.1922	-0.393
-58.9	-0.2041	-0.454	-0.2061	-0.1923	-0.393
-58.85	-0.2042	-0.4541	-0.2061	-0.1923	-0.393
-58.8	-0.2042	-0.4542	-0.2062	-0.1924	-0.393
-58.75	-0.2042	-0.4542	-0.2062	-0.1924	-0.3931
-58.7	-0.2043	-0.4543	-0.2062	-0.1925	-0.3931
-58.65	-0.2043	-0.4543	-0.2063	-0.1925	-0.3931
-58.6	-0.2043	-0.4544	-0.2063	-0.1926	-0.3931
-58.55	-0.2044	-0.4544	-0.2064	-0.1926	-0.3932
-58.5	-0.2044	-0.4545	-0.2064	-0.1927	-0.3932
-58.45	-0.2044	-0.4546	-0.2064	-0.1927	-0.3932
-58.4	-0.2045	-0.4546	-0.2065	-0.1927	-0.3933
-58.35	-0.2045	-0.4547	-0.2065	-0.1928	-0.3933
-58.3	-0.2045	-0.4548	-0.2066	-0.1929	-0.3933
-58.25	-0.2045	-0.4548	-0.2066	-0.1929	-0.3934
-58.2	-0.2046	-0.4549	-0.2066	-0.193	-0.3934
-58.15	-0.2046	-0.4549	-0.2067	-0.193	-0.3935
-58.1	-0.2046	-0.455	-0.2067	-0.193	-0.3935
-58.05	-0.2047	-0.455	-0.2068	-0.1931	-0.3936
-58	-0.2047	-0.4551	-0.2068	-0.1931	-0.3936
-57.95	-0.2047	-0.4552	-0.2068	-0.1932	-0.3936
-57.9	-0.2048	-0.4552	-0.2069	-0.1932	-0.3936
-57.85	-0.2048	-0.4553	-0.2069	-0.1933	-0.3936
-57.8	-0.2048	-0.4554	-0.207	-0.1933	-0.3937
-57.75	-0.2048	-0.4554	-0.207	-0.1934	-0.3937
-57.7	-0.2049	-0.4555	-0.207	-0.1934	-0.3938
-57.65	-0.2049	-0.4555	-0.2071	-0.1935	-0.3938
-57.6	-0.2049	-0.4556	-0.2071	-0.1935	-0.3938
-57.55	-0.205	-0.4556	-0.2072	-0.1936	-0.3939
-57.5	-0.205	-0.4557	-0.2072	-0.1936	-0.3939
-57.45	-0.205	-0.4557	-0.2072	-0.1937	-0.394
-57.4	-0.205	-0.4558	-0.2073	-0.1937	-0.394
-57.35	-0.2051	-0.4559	-0.2073	-0.1937	-0.394
-57.3	-0.2051	-0.4559	-0.2074	-0.1938	-0.394
-57.25	-0.2051	-0.456	-0.2074	-0.1938	-0.394
-57.2	-0.2051	-0.4561	-0.2074	-0.1939	-0.3943
-57.15	-0.2052	-0.4561	-0.2075	-0.1939	-0.3946
-57.1	-0.2052	-0.4562	-0.2075	-0.194	-0.3945
-57.05	-0.2052	-0.4562	-0.2076	-0.1941	-0.3945
-57	-0.2053	-0.4563	-0.2076	-0.1941	-0.3945
-56.95	-0.2053	-0.4564	-0.2077	-0.1941	-0.3946
-56.9	-0.2053	-0.4564	-0.2077	-0.1942	-0.3946
-56.85	-0.2054	-0.4565	-0.2077	-0.1943	-0.3947
-56.8	-0.2054	-0.4565	-0.2078	-0.1943	-0.3947
-56.75	-0.2054	-0.4566	-0.2078	-0.1944	-0.3947
-56.7	-0.2054	-0.4566	-0.2079	-0.1944	-0.3948
-56.65	-0.2055	-0.4567	-0.2079	-0.1944	-0.3948
-56.6	-0.2055	-0.4567	-0.2079	-0.1945	-0.3948
-56.55	-0.2055	-0.4568	-0.208	-0.1946	-0.3949
-56.5	-0.2055	-0.4569	-0.208	-0.1946	-0.3949
-56.45	-0.2056	-0.4569	-0.2081	-0.1947	-0.3949
-56.4	-0.2056	-0.457	-0.2081	-0.1947	-0.3949
-56.35	-0.2056	-0.4571	-0.2082	-0.1948	-0.3949
-56.3	-0.2057	-0.4571	-0.2082	-0.1948	-0.3951
-56.25	-0.2057	-0.4572	-0.2082	-0.1949	-0.3956
-56.2	-0.2057	-0.4573	-0.2083	-0.1949	-0.3957
-56.15	-0.2058	-0.4573	-0.2083	-0.195	-0.3957
-56.1	-0.2058	-0.4574	-0.2084	-0.195	-0.3956
-56.05	-0.2058	-0.4574	-0.2084	-0.1951	-0.3957
-56	-0.2058	-0.4575	-0.2085	-0.1952	-0.3957
-55.95	-0.2059	-0.4576	-0.2085	-0.1952	-0.3957
-55.9	-0.2059	-0.4576	-0.2085	-0.1953	-0.3957
-55.85	-0.2059	-0.4577	-0.2086	-0.1953	-0.3958
-55.8	-0.2059	-0.4577	-0.2086	-0.1954	-0.3959
-55.75	-0.206	-0.4578	-0.2087	-0.1954	-0.3959
-55.7	-0.206	-0.4578	-0.2087	-0.1955	-0.3958
-55.65	-0.206	-0.4579	-0.2087	-0.1955	-0.3959
-55.6	-0.2061	-0.458	-0.2088	-0.1956	-0.3959
-55.55	-0.2061	-0.458	-0.2088	-0.1956	-0.396
-55.5	-0.2061	-0.4581	-0.2089	-0.1957	-0.3961
-55.45	-0.2062	-0.4582	-0.2089	-0.1958	-0.3961
-55.4	-0.2062	-0.4582	-0.209	-0.1958	-0.3961
-55.35	-0.2062	-0.4583	-0.209	-0.1959	-0.3961
-55.3	-0.2063	-0.4584	-0.2091	-0.1959	-0.3961
-55.25	-0.2063	-0.4584	-0.2091	-0.196	-0.3962
-55.2	-0.2063	-0.4585	-0.2092	-0.196	-0.3962
-55.15	-0.2063	-0.4585	-0.2092	-0.1961	-0.3963
-55.1	-0.2064	-0.4586	-0.2093	-0.1961	-0.3963
-55.05	-0.2064	-0.4587	-0.2093	-0.1962	-0.3962
-55	-0.2064	-0.4587	-0.2094	-0.1962	-0.3963
-54.95	-0.2065	-0.4588	-0.2094	-0.1963	-0.3963
-54.9	-0.2065	-0.4589	-0.2094	-0.1964	-0.3963
-54.85	-0.2065	-0.4589	-0.2095	-0.1964	-0.3964
-54.8	-0.2065	-0.459	-0.2095	-0.1965	-0.3964
-54.75	-0.2066	-0.459	-0.2096	-0.1965	-0.3964
-54.7	-0.2066	-0.4591	-0.2096	-0.1966	-0.3964
-54.65	-0.2066	-0.4592	-0.2097	-0.1966	-0.3965
-54.6	-0.2067	-0.4592	-0.2097	-0.1967	-0.3966
-54.55	-0.2067	-0.4593	-0.2098	-0.1967	-0.3966
-54.5	-0.2067	-0.4594	-0.2098	-0.1968	-0.3967
-54.45	-0.2067	-0.4594	-0.2099	-0.1968	-0.3967
-54.4	-0.2068	-0.4595	-0.2099	-0.1969	-0.3967
-54.35	-0.2068	-0.4596	-0.2099	-0.1969	-0.3967
-54.3	-0.2068	-0.4596	-0.21	-0.197	-0.3967
-54.25	-0.2069	-0.4597	-0.21	-0.1971	-0.3968
-54.2	-0.2069	-0.4598	-0.2101	-0.1971	-0.3968
-54.15	-0.2069	-0.4598	-0.2101	-0.1972	-0.3968
-54.1	-0.2069	-0.4599	-0.2102	-0.1972	-0.3969
-54.05	-0.207	-0.46	-0.2102	-0.1973	-0.3969
-54	-0.207	-0.46	-0.2103	-0.1973	-0.3969
-53.95	-0.207	-0.4601	-0.2103	-0.1974	-0.397
-53.9	-0.207	-0.4602	-0.2104	-0.1974	-0.3971
-53.85	-0.2071	-0.4603	-0.2104	-0.1975	-0.3971
-53.8	-0.2071	-0.4603	-0.2105	-0.1976	-0.3972
-53.75	-0.2071	-0.4604	-0.2105	-0.1976	-0.3972
-53.7	-0.2072	-0.4605	-0.2106	-0.1977	-0.3972
-53.65	-0.2072	-0.4605	-0.2106	-0.1977	-0.3973
-53.6	-0.2072	-0.4606	-0.2107	-0.1978	-0.3973
-53.55	-0.2073	-0.4607	-0.2107	-0.1979	-0.3974
-53.5	-0.2073	-0.4608	-0.2108	-0.1979	-0.3974
-53.45	-0.2073	-0.4608	-0.2108	-0.198	-0.3975
-53.4	-0.2074	-0.4609	-0.2109	-0.198	-0.3975
-53.35	-0.2074	-0.461	-0.2109	-0.1981	-0.3975
-53.3	-0.2074	-0.4611	-0.211	-0.1981	-0.3975
-53.25	-0.2074	-0.4611	-0.211	-0.1982	-0.3975
-53.2	-0.2075	-0.4612	-0.2111	-0.1983	-0.3976
-53.15	-0.2075	-0.4613	-0.2111	-0.1983	-0.3977
-53.1	-0.2075	-0.4614	-0.2112	-0.1984	-0.3977
-53.05	-0.2076	-0.4614	-0.2112	-0.1984	-0.3978
-53	-0.2076	-0.4615	-0.2113	-0.1985	-0.3978
-52.95	-0.2076	-0.4616	-0.2113	-0.1985	-0.3978
-52.9	-0.2077	-0.4617	-0.2113	-0.1986	-0.3979
-52.85	-0.2077	-0.4618	-0.2114	-0.1987	-0.3979
-52.8	-0.2077	-0.4618	-0.2115	-0.1987	-0.398
-52.75	-0.2078	-0.4619	-0.2115	-0.1988	-0.398
-52.7	-0.2078	-0.462	-0.2116	-0.1989	-0.3981
-52.65	-0.2079	-0.4621	-0.2116	-0.1989	-0.3981
-52.6	-0.2079	-0.4621	-0.2117	-0.199	-0.3981
-52.55	-0.2079	-0.4622	-0.2117	-0.199	-0.3982
-52.5	-0.2079	-0.4623	-0.2118	-0.1991	-0.3982
-52.45	-0.208	-0.4624	-0.2118	-0.1992	-0.3982
-52.4	-0.208	-0.4624	-0.2118	-0.1992	-0.3982
-52.35	-0.208	-0.4625	-0.2119	-0.1993	-0.3983
-52.3	-0.2081	-0.4626	-0.212	-0.1994	-0.3984
-52.25	-0.2081	-0.4627	-0.2121	-0.1994	-0.3984
-52.2	-0.2081	-0.4628	-0.2122	-0.1995	-0.3985
-52.15	-0.2082	-0.4628	-0.2122	-0.1995	-0.3985
-52.1	-0.2082	-0.4629	-0.2122	-0.1996	-0.3986
-52.05	-0.2083	-0.463	-0.2123	-0.1997	-0.3986
-52	-0.2083	-0.4631	-0.2123	-0.1997	-0.3987
-51.95	-0.2083	-0.4632	-0.2124	-0.1998	-0.3987
-51.9	-0.2084	-0.4633	-0.2124	-0.1999	-0.3988
-51.85	-0.2084	-0.4633	-0.2125	-0.1999	-0.3988
-51.8	-0.2085	-0.4634	-0.2125	-0.2	-0.3988
-51.75	-0.2085	-0.4635	-0.2126	-0.2	-0.3989
-51.7	-0.2085	-0.4636	-0.2127	-0.2001	-0.399
-51.65	-0.2085	-0.4637	-0.2127	-0.2002	-0.3991
-51.6	-0.2086	-0.4638	-0.2128	-0.2003	-0.3991
-51.55	-0.2086	-0.4639	-0.2128	-0.2004	-0.3991
-51.5	-0.2087	-0.4639	-0.2129	-0.2004	-0.3992
-51.45	-0.2087	-0.464	-0.2129	-0.2005	-0.3992
-51.4	-0.2087	-0.4641	-0.213	-0.2006	-0.3993
-51.35	-0.2088	-0.4642	-0.2131	-0.2006	-0.3993
-51.3	-0.2088	-0.4643	-0.2131	-0.2007	-0.3993
-51.25	-0.2088	-0.4644	-0.2132	-0.2008	-0.3994
-51.2	-0.2089	-0.4645	-0.2132	-0.2009	-0.3994
-51.15	-0.2089	-0.4645	-0.2133	-0.2009	-0.3995
-51.1	-0.2089	-0.4646	-0.2133	-0.201	-0.3996
-51.05	-0.209	-0.4647	-0.2134	-0.2011	-0.3996
-51	-0.209	-0.4648	-0.2135	-0.2011	-0.3997
-50.95	-0.2091	-0.4649	-0.2135	-0.2012	-0.3998
-50.9	-0.2091	-0.465	-0.2136	-0.2013	-0.3999
-50.85	-0.2091	-0.4652	-0.2136	-0.2014	-0.3999
-50.8	-0.2092	-0.4654	-0.2137	-0.2014	-0.4
-50.75	-0.2092	-0.4655	-0.2137	-0.2015	-0.4
-50.7	-0.2092	-0.4655	-0.2138	-0.2016	-0.4
-50.65	-0.2093	-0.4656	-0.2139	-0.2017	-0.4001
-50.6	-0.2093	-0.4657	-0.2139	-0.2018	-0.4001
-50.55	-0.2094	-0.4658	-0.214	-0.2018	-0.4002
-50.5	-0.2094	-0.4659	-0.214	-0.2019	-0.4002
-50.45	-0.2094	-0.466	-0.2141	-0.202	-0.4002
-50.4	-0.2095	-0.4661	-0.2142	-0.2021	-0.4003
-50.35	-0.2095	-0.4662	-0.2142	-0.2021	-0.4004
-50.3	-0.2095	-0.4663	-0.2143	-0.2022	-0.4004
-50.25	-0.2096	-0.4664	-0.2144	-0.2023	-0.4005
-50.2	-0.2096	-0.4665	-0.2144	-0.2024	-0.4005
-50.15	-0.2097	-0.4666	-0.2145	-0.2024	-0.4006
-50.1	-0.2097	-0.4667	-0.2146	-0.2026	-0.4006
-50.05	-0.2097	-0.4668	-0.2147	-0.2027	-0.4007
-50	-0.2098	-0.467	-0.2147	-0.2028	-0.4007
-49.95	-0.2098	-0.4671	-0.2148	-0.2028	-0.4008
-49.9	-0.2099	-0.4672	-0.2149	-0.2029	-0.4009
-49.85	-0.2099	-0.4673	-0.2149	-0.203	-0.401
-49.8	-0.2099	-0.4674	-0.215	-0.2031	-0.401
-49.75	-0.21	-0.4675	-0.2151	-0.2032	-0.4011
-49.7	-0.21	-0.4677	-0.2151	-0.2033	-0.4012
-49.65	-0.21	-0.4678	-0.2152	-0.2034	-0.4012
-49.6	-0.2101	-0.4679	-0.2153	-0.2035	-0.4013
-49.55	-0.2101	-0.468	-0.2154	-0.2036	-0.4013
-49.5	-0.2101	-0.4681	-0.2154	-0.2036	-0.4014
-49.45	-0.2102	-0.4682	-0.2155	-0.2037	-0.4015
-49.4	-0.2102	-0.4683	-0.2156	-0.2038	-0.4016
-49.35	-0.2103	-0.4685	-0.2156	-0.2039	-0.4017
-49.3	-0.2103	-0.4686	-0.2157	-0.204	-0.4017
-49.25	-0.2103	-0.4687	-0.2158	-0.2042	-0.4018
-49.2	-0.2104	-0.4688	-0.2159	-0.2043	-0.4019
-49.15	-0.2104	-0.469	-0.216	-0.2044	-0.402
-49.1	-0.2104	-0.4691	-0.216	-0.2045	-0.4021
-49.05	-0.2105	-0.4692	-0.2161	-0.2046	-0.4021
-49	-0.2105	-0.4694	-0.2162	-0.2047	-0.4022
-48.95	-0.2105	-0.4695	-0.2163	-0.2049	-0.4023
-48.9	-0.2106	-0.4697	-0.2164	-0.205	-0.4024
-48.85	-0.2106	-0.4699	-0.2164	-0.2051	-0.4025
-48.8	-0.2106	-0.4701	-0.2165	-0.2052	-0.4026
-48.75	-0.2107	-0.4702	-0.2166	-0.2053	-0.4027
-48.7	-0.2107	-0.4703	-0.2167	-0.2054	-0.4028
-48.65	-0.2108	-0.4705	-0.2168	-0.2056	-0.4029
-48.6	-0.2108	-0.4706	-0.2169	-0.2057	-0.403
-48.55	-0.2108	-0.4708	-0.217	-0.2059	-0.403
-48.5	-0.2109	-0.4709	-0.2171	-0.206	-0.4031
-48.45	-0.2109	-0.4711	-0.2172	-0.2061	-0.4032
-48.4	-0.2109	-0.4713	-0.2173	-0.2062	-0.4033
-48.35	-0.211	-0.4714	-0.2174	-0.2063	-0.4034
-48.3	-0.211	-0.4716	-0.2175	-0.2065	-0.4035
-48.25	-0.211	-0.472	-0.2177	-0.2067	-0.4036
-48.2	-0.2111	-0.4723	-0.2178	-0.2069	-0.4038
-48.15	-0.2111	-0.4725	-0.2179	-0.2071	-0.4038
-48.1	-0.2111	-0.4727	-0.218	-0.2072	-0.4039
-48.05	-0.2112	-0.4728	-0.2181	-0.2073	-0.404
-48	-0.2112	-0.4729	-0.2183	-0.2075	-0.4042
-47.95	-0.2112	-0.4731	-0.2184	-0.2077	-0.4044
-47.9	-0.2113	-0.4733	-0.2186	-0.2078	-0.4046
-47.85	-0.2113	-0.4736	-0.2187	-0.208	-0.4047
-47.8	-0.2113	-0.4739	-0.2188	-0.2084	-0.4048
-47.75	-0.2114	-0.4743	-0.219	-0.2088	-0.4049
-47.7	-0.2114	-0.4745	-0.2191	-0.209	-0.4051
-47.65	-0.2115	-0.4748	-0.2192	-0.2091	-0.4052
-47.6	-0.2115	-0.4751	-0.2194	-0.2093	-0.4053
-47.55	-0.2115	-0.4755	-0.2197	-0.2096	-0.4054
-47.5	-0.2116	-0.4757	-0.2201	-0.21	-0.4056
-47.45	-0.2116	-0.4759	-0.2203	-0.2102	-0.4059
-47.4	-0.2116	-0.4763	-0.2204	-0.2105	-0.406
-47.35	-0.2117	-0.4766	-0.2206	-0.2107	-0.4061
-47.3	-0.2117	-0.477	-0.2209	-0.2109	-0.4062
-47.25	-0.2117	-0.4775	-0.2212	-0.2112	-0.4064
-47.2	-0.2118	-0.478	-0.2214	-0.2116	-0.4066
-47.15	-0.2118	-0.4784	-0.2218	-0.2121	-0.4071
-47.1	-0.2118	-0.4786	-0.2221	-0.2123	-0.4073
-47.05	-0.2119	-0.4789	-0.2222	-0.2127	-0.4074
-47	-0.2119	-0.4793	-0.2224	-0.213	-0.4076
-46.95	-0.2119	-0.4799	-0.2227	-0.2134	-0.4077
-46.9	-0.212	-0.4803	-0.223	-0.2137	-0.4078
-46.85	-0.212	-0.4806	-0.2232	-0.2141	-0.408
-46.8	-0.2121	-0.4811	-0.2235	-0.2146	-0.4081
-46.75	-0.2121	-0.4815	-0.2237	-0.215	-0.4083
-46.7	-0.2121	-0.482	-0.224	-0.2154	-0.4084
-46.65	-0.2122	-0.4825	-0.2242	-0.2159	-0.4086
-46.6	-0.2122	-0.483	-0.2245	-0.2164	-0.4088
-46.55	-0.2122	-0.4835	-0.2248	-0.2167	-0.4089
-46.5	-0.2123	-0.4841	-0.2252	-0.217	-0.4091
-46.45	-0.2123	-0.4846	-0.2256	-0.2175	-0.4093
-46.4	-0.2123	-0.4851	-0.2262	-0.2181	-0.4096
-46.35	-0.2124	-0.4857	-0.2268	-0.2187	-0.4099
-46.3	-0.2124	-0.4866	-0.2273	-0.2193	-0.4101
-46.25	-0.2125	-0.4876	-0.2276	-0.2197	-0.4103
-46.2	-0.2125	-0.4882	-0.2279	-0.2202	-0.4109
-46.15	-0.2125	-0.4887	-0.2283	-0.221	-0.4114
-46.1	-0.2125	-0.4893	-0.2287	-0.2216	-0.4116
-46.05	-0.2126	-0.49	-0.2291	-0.2221	-0.4118
-46	-0.2126	-0.4908	-0.2296	-0.2228	-0.4123
-45.95	-0.2127	-0.4917	-0.2302	-0.2237	-0.4124
-45.9	-0.2127	-0.4928	-0.2308	-0.2245	-0.4126
-45.85	-0.2127	-0.4939	-0.2313	-0.2252	-0.4128
-45.8	-0.2128	-0.4946	-0.2315	-0.2257	-0.4129
-45.75	-0.2128	-0.4954	-0.2318	-0.226	-0.4131
-45.7	-0.2128	-0.4962	-0.2325	-0.2264	-0.4132
-45.65	-0.2129	-0.4968	-0.2333	-0.2273	-0.4134
-45.6	-0.2129	-0.4974	-0.234	-0.2279	-0.4137
-45.55	-0.2129	-0.498	-0.2346	-0.2284	-0.414
-45.5	-0.213	-0.4989	-0.2352	-0.2291	-0.4142
-45.45	-0.213	-0.5	-0.2356	-0.2298	-0.4144
-45.4	-0.213	-0.5012	-0.2359	-0.2304	-0.4145
-45.35	-0.2131	-0.5021	-0.2366	-0.2311	-0.4147
-45.3	-0.2131	-0.503	-0.2375	-0.2321	-0.4149
-45.25	-0.2131	-0.504	-0.2382	-0.2331	-0.4153
-45.2	-0.2132	-0.5049	-0.2389	-0.234	-0.4155
-45.15	-0.2132	-0.5058	-0.2394	-0.2345	-0.4157
-45.1	-0.2132	-0.5069	-0.24	-0.2352	-0.4159
-45.05	-0.2133	-0.5079	-0.2405	-0.2361	-0.4162
-45	-0.2133	-0.5088	-0.2409	-0.2368	-0.4163
-44.95	-0.2133	-0.5096	-0.2415	-0.2377	-0.4165
-44.9	-0.2134	-0.5105	-0.2425	-0.2387	-0.4166
-44.85	-0.2134	-0.5118	-0.2434	-0.2393	-0.4168
-44.8	-0.2134	-0.5132	-0.2441	-0.2401	-0.4169
-44.75	-0.2135	-0.5144	-0.245	-0.2411	-0.4171
-44.7	-0.2135	-0.5153	-0.2458	-0.2421	-0.4173
-44.65	-0.2136	-0.516	-0.2465	-0.243	-0.4174
-44.6	-0.2136	-0.5166	-0.2471	-0.2437	-0.4176
-44.55	-0.2136	-0.5176	-0.2477	-0.2445	-0.4177
-44.5	-0.2137	-0.5188	-0.2485	-0.2455	-0.4178
-44.45	-0.2137	-0.5197	-0.2496	-0.2464	-0.4179
-44.4	-0.2137	-0.5204	-0.2508	-0.2473	-0.4181
-44.35	-0.2138	-0.5213	-0.2514	-0.2481	-0.4182
-44.3	-0.2138	-0.5222	-0.252	-0.2492	-0.4184
-44.25	-0.2138	-0.5234	-0.2526	-0.2504	-0.4185
-44.2	-0.2139	-0.5246	-0.2533	-0.2514	-0.4186
-44.15	-0.2139	-0.5255	-0.2541	-0.252	-0.4187
-44.1	-0.2139	-0.5262	-0.2554	-0.2528	-0.4188
-44.05	-0.214	-0.5268	-0.2566	-0.2536	-0.419
-44	-0.214	-0.5276	-0.2571	-0.2542	-0.4192
-43.95	-0.214	-0.5286	-0.2576	-0.2549	-0.4193
-43.9	-0.2141	-0.5293	-0.2583	-0.2557	-0.4194
-43.85	-0.2141	-0.5299	-0.2591	-0.2565	-0.4195
-43.8	-0.2141	-0.5307	-0.2599	-0.2575	-0.4196
-43.75	-0.2142	-0.5315	-0.2609	-0.2585	-0.4197
-43.7	-0.2142	-0.5321	-0.2618	-0.2592	-0.4198
-43.65	-0.2142	-0.5324	-0.2627	-0.2596	-0.4199
-43.6	-0.2143	-0.5327	-0.2634	-0.2599	-0.42
-43.55	-0.2143	-0.5332	-0.2643	-0.2602	-0.42
-43.5	-0.2143	-0.5338	-0.265	-0.2608	-0.4201
-43.45	-0.2144	-0.5342	-0.2656	-0.2614	-0.4202
-43.4	-0.2144	-0.5346	-0.2661	-0.262	-0.4203
-43.35	-0.2144	-0.5351	-0.2668	-0.2624	-0.4204
-43.3	-0.2145	-0.5354	-0.2677	-0.2628	-0.4205
-43.25	-0.2145	-0.5356	-0.2683	-0.2631	-0.4205
-43.2	-0.2145	-0.5357	-0.2689	-0.2635	-0.4206
-43.15	-0.2146	-0.5358	-0.2694	-0.2639	-0.4206
-43.1	-0.2146	-0.5359	-0.2701	-0.2642	-0.4207
-43.05	-0.2146	-0.5361	-0.2705	-0.2643	-0.4208
-43	-0.2147	-0.5363	-0.2711	-0.2645	-0.4209
-42.95	-0.2147	-0.5364	-0.2715	-0.2646	-0.421
-42.9	-0.2147	-0.5365	-0.2719	-0.2647	-0.421
-42.85	-0.2148	-0.5366	-0.2722	-0.2648	-0.4211
-42.8	-0.2148	-0.5366	-0.2725	-0.265	-0.4212
-42.75	-0.2148	-0.5367	-0.273	-0.2651	-0.4214
-42.7	-0.2149	-0.5368	-0.2733	-0.2652	-0.4215
-42.65	-0.2149	-0.5368	-0.2737	-0.2652	-0.4215
-42.6	-0.2149	-0.5369	-0.2739	-0.2653	-0.4215
-42.55	-0.215	-0.5369	-0.274	-0.2653	-0.4216
-42.5	-0.215	-0.5369	-0.2742	-0.2653	-0.4216
-42.45	-0.215	-0.537	-0.2743	-0.2653	-0.4217
-42.4	-0.2151	-0.537	-0.2744	-0.2653	-0.4217
-42.35	-0.2151	-0.537	-0.2745	-0.2654	-0.4218
-42.3	-0.2151	-0.537	-0.2747	-0.2654	-0.4218
-42.25	-0.2152	-0.537	-0.2748	-0.2654	-0.4219
-42.2	-0.2152	-0.537	-0.2748	-0.2654	-0.4219
-42.15	-0.2152	-0.537	-0.2749	-0.2653	-0.422
-42.1	-0.2152	-0.537	-0.275	-0.2653	-0.422
-42.05	-0.2153	-0.537	-0.275	-0.2653	-0.422
-42	-0.2153	-0.537	-0.275	-0.2653	-0.4221
-41.95	-0.2154	-0.537	-0.2751	-0.2653	-0.4222
-41.9	-0.2154	-0.537	-0.2751	-0.2653	-0.4223
-41.85	-0.2154	-0.537	-0.2751	-0.2653	-0.4224
-41.8	-0.2154	-0.5369	-0.2752	-0.2653	-0.4224
-41.75	-0.2155	-0.5369	-0.2752	-0.2652	-0.4224
-41.7	-0.2155	-0.5369	-0.2752	-0.2652	-0.4224
-41.65	-0.2155	-0.5369	-0.2753	-0.2652	-0.4225
-41.6	-0.2156	-0.5368	-0.2753	-0.2652	-0.4225
-41.55	-0.2156	-0.5368	-0.2753	-0.2652	-0.4225
-41.5	-0.2156	-0.5367	-0.2753	-0.2651	-0.4226
-41.45	-0.2157	-0.5367	-0.2753	-0.2651	-0.4227
-41.4	-0.2157	-0.5367	-0.2754	-0.2651	-0.4227
-41.35	-0.2157	-0.5366	-0.2754	-0.265	-0.4228
-41.3	-0.2158	-0.5366	-0.2754	-0.265	-0.4228
-41.25	-0.2158	-0.5365	-0.2754	-0.2649	-0.4228
-41.2	-0.2158	-0.5365	-0.2754	-0.2649	-0.4229
-41.15	-0.2159	-0.5364	-0.2754	-0.2649	-0.423
-41.1	-0.2159	-0.5364	-0.2754	-0.2648	-0.423
-41.05	-0.2159	-0.5363	-0.2754	-0.2648	-0.423
-41	-0.216	-0.5362	-0.2754	-0.2648	-0.4231
-40.95	-0.216	-0.5362	-0.2754	-0.2647	-0.4231
-40.9	-0.216	-0.5361	-0.2754	-0.2647	-0.4231
-40.85	-0.2161	-0.536	-0.2755	-0.2646	-0.4232
-40.8	-0.2161	-0.536	-0.2755	-0.2646	-0.4232
-40.75	-0.2161	-0.5359	-0.2755	-0.2646	-0.4232
-40.7	-0.2162	-0.5359	-0.2755	-0.2645	-0.4233
-40.65	-0.2162	-0.5358	-0.2755	-0.2645	-0.4233
-40.6	-0.2162	-0.5358	-0.2755	-0.2644	-0.4233
-40.55	-0.2163	-0.5357	-0.2755	-0.2644	-0.4234
-40.5	-0.2163	-0.5357	-0.2755	-0.2644	-0.4235
-40.45	-0.2163	-0.5356	-0.2755	-0.2643	-0.4235
-40.4	-0.2164	-0.5355	-0.2755	-0.2643	-0.4235
-40.35	-0.2164	-0.5355	-0.2755	-0.2643	-0.4235
-40.3	-0.2164	-0.5354	-0.2755	-0.2642	-0.4236
-40.25	-0.2165	-0.5353	-0.2755	-0.2642	-0.4237
-40.2	-0.2165	-0.5353	-0.2755	-0.2641	-0.4237
-40.15	-0.2165	-0.5352	-0.2755	-0.2641	-0.4237
-40.1	-0.2166	-0.5352	-0.2755	-0.2641	-0.4238
-40.05	-0.2166	-0.5351	-0.2755	-0.264	-0.4238
-40	-0.2166	-0.5351	-0.2755	-0.264	-0.4239
-39.95	-0.2166	-0.535	-0.2755	-0.264	-0.4239
-39.9	-0.2167	-0.535	-0.2755	-0.2639	-0.424
-39.85	-0.2167	-0.5349	-0.2755	-0.2639	-0.424
-39.8	-0.2167	-0.5349	-0.2755	-0.2639	-0.424
-39.75	-0.2168	-0.5348	-0.2755	-0.2639	-0.4241
-39.7	-0.2168	-0.5348	-0.2755	-0.2638	-0.4241
-39.65	-0.2168	-0.5347	-0.2755	-0.2638	-0.4242
-39.6	-0.2169	-0.5347	-0.2755	-0.2638	-0.4242
-39.55	-0.2169	-0.5347	-0.2755	-0.2637	-0.4242
-39.5	-0.2169	-0.5346	-0.2755	-0.2637	-0.4243
-39.45	-0.2169	-0.5346	-0.2755	-0.2637	-0.4243
-39.4	-0.217	-0.5345	-0.2755	-0.2636	-0.4244
-39.35	-0.217	-0.5345	-0.2755	-0.2636	-0.4244
-39.3	-0.217	-0.5345	-0.2756	-0.2636	-0.4245
-39.25	-0.2171	-0.5345	-0.2756	-0.2636	-0.4245
-39.2	-0.2171	-0.5344	-0.2755	-0.2636	-0.4245
-39.15	-0.2171	-0.5344	-0.2755	-0.2635	-0.4246
-39.1	-0.2172	-0.5344	-0.2755	-0.2635	-0.4246
-39.05	-0.2172	-0.5344	-0.2755	-0.2635	-0.4246
-39	-0.2172	-0.5343	-0.2755	-0.2635	-0.4247
-38.95	-0.2173	-0.5343	-0.2755	-0.2634	-0.4247
-38.9	-0.2173	-0.5343	-0.2756	-0.2634	-0.4248
-38.85	-0.2173	-0.5342	-0.2756	-0.2634	-0.4248
-38.8	-0.2174	-0.5342	-0.2756	-0.2634	-0.4248
-38.75	-0.2174	-0.5342	-0.2756	-0.2634	-0.4248
-38.7	-0.2174	-0.5342	-0.2756	-0.2633	-0.4249
-38.65	-0.2175	-0.5342	-0.2756	-0.2633	-0.4249
-38.6	-0.2175	-0.5342	-0.2756	-0.2633	-0.425
-38.55	-0.2175	-0.5342	-0.2756	-0.2633	-0.425
-38.5	-0.2176	-0.5342	-0.2756	-0.2633	-0.4251
-38.45	-0.2176	-0.5342	-0.2756	-0.2633	-0.4251
-38.4	-0.2176	-0.5342	-0.2756	-0.2633	-0.4252
-38.35	-0.2177	-0.5341	-0.2756	-0.2633	-0.4252
-38.3	-0.2177	-0.5341	-0.2757	-0.2633	-0.4253
-38.25	-0.2177	-0.5341	-0.2757	-0.2633	-0.4253
-38.2	-0.2177	-0.5341	-0.2757	-0.2633	-0.4254
-38.15	-0.2178	-0.5341	-0.2757	-0.2633	-0.4254
-38.1	-0.2178	-0.5341	-0.2757	-0.2633	-0.4255
-38.05	-0.2178	-0.5341	-0.2757	-0.2633	-0.4255
-38	-0.2179	-0.5341	-0.2757	-0.2633	-0.4256
-37.95	-0.2179	-0.5341	-0.2757	-0.2633	-0.4256
-37.9	-0.2179	-0.5341	-0.2757	-0.2633	-0.4257
-37.85	-0.218	-0.5341	-0.2758	-0.2633	-0.4258
-37.8	-0.218	-0.5341	-0.2758	-0.2633	-0.4258
-37.75	-0.218	-0.5341	-0.2758	-0.2633	-0.4259
-37.7	-0.2181	-0.5342	-0.2758	-0.2633	-0.4259
-37.65	-0.2181	-0.5342	-0.2758	-0.2633	-0.426
-37.6	-0.2181	-0.5342	-0.2758	-0.2633	-0.426
-37.55	-0.2182	-0.5342	-0.2758	-0.2633	-0.426
-37.5	-0.2182	-0.5342	-0.2759	-0.2633	-0.426
-37.45	-0.2182	-0.5342	-0.2759	-0.2633	-0.4261
-37.4	-0.2183	-0.5342	-0.2759	-0.2634	-0.4261
-37.35	-0.2183	-0.5343	-0.2759	-0.2634	-0.4262
-37.3	-0.2183	-0.5343	-0.2759	-0.2634	-0.4263
-37.25	-0.2183	-0.5343	-0.276	-0.2634	-0.4263
-37.2	-0.2184	-0.5343	-0.276	-0.2634	-0.4263
-37.15	-0.2184	-0.5343	-0.276	-0.2634	-0.4264
-37.1	-0.2185	-0.5344	-0.276	-0.2634	-0.4264
-37.05	-0.2185	-0.5344	-0.276	-0.2635	-0.4265
-37	-0.2185	-0.5344	-0.276	-0.2635	-0.4266
-36.95	-0.2186	-0.5344	-0.276	-0.2635	-0.4266
-36.9	-0.2186	-0.5344	-0.2761	-0.2635	-0.4266
-36.85	-0.2186	-0.5345	-0.2761	-0.2635	-0.4267
-36.8	-0.2187	-0.5345	-0.2761	-0.2636	-0.4267
-36.75	-0.2187	-0.5345	-0.2761	-0.2636	-0.4268
-36.7	-0.2187	-0.5345	-0.2762	-0.2636	-0.4268
-36.65	-0.2188	-0.5346	-0.2762	-0.2636	-0.4268
-36.6	-0.2188	-0.5346	-0.2762	-0.2637	-0.4268
-36.55	-0.2188	-0.5346	-0.2762	-0.2637	-0.4268
-36.5	-0.2189	-0.5346	-0.2762	-0.2637	-0.4268
-36.45	-0.2189	-0.5347	-0.2763	-0.2637	-0.4269
-36.4	-0.2189	-0.5347	-0.2763	-0.2638	-0.427
-36.35	-0.219	-0.5347	-0.2763	-0.2638	-0.4271
-36.3	-0.219	-0.5348	-0.2763	-0.2638	-0.4271
-36.25	-0.219	-0.5348	-0.2764	-0.2638	-0.4272
-36.2	-0.2191	-0.5348	-0.2764	-0.2639	-0.4272
-36.15	-0.2191	-0.5349	-0.2764	-0.2639	-0.4272
-36.1	-0.2191	-0.5349	-0.2764	-0.2639	-0.4273
-36.05	-0.2192	-0.5349	-0.2765	-0.2639	-0.4273
-36	-0.2192	-0.535	-0.2765	-0.264	-0.4273
-35.95	-0.2192	-0.535	-0.2765	-0.264	-0.4273
-35.9	-0.2193	-0.535	-0.2765	-0.264	-0.4274
-35.85	-0.2193	-0.5351	-0.2766	-0.2641	-0.4275
-35.8	-0.2193	-0.5351	-0.2766	-0.2641	-0.4276
-35.75	-0.2194	-0.5352	-0.2766	-0.2641	-0.4277
-35.7	-0.2194	-0.5352	-0.2766	-0.2642	-0.4277
-35.65	-0.2194	-0.5353	-0.2767	-0.2642	-0.4278
-35.6	-0.2195	-0.5353	-0.2767	-0.2642	-0.4278
-35.55	-0.2195	-0.5353	-0.2767	-0.2643	-0.4278
-35.5	-0.2195	-0.5354	-0.2767	-0.2643	-0.4279
-35.45	-0.2196	-0.5354	-0.2768	-0.2643	-0.4279
-35.4	-0.2196	-0.5355	-0.2768	-0.2644	-0.4279
-35.35	-0.2196	-0.5355	-0.2768	-0.2644	-0.428
-35.3	-0.2197	-0.5355	-0.2769	-0.2644	-0.428
-35.25	-0.2197	-0.5356	-0.2769	-0.2645	-0.428
-35.2	-0.2197	-0.5356	-0.2769	-0.2645	-0.4281
-35.15	-0.2197	-0.5357	-0.277	-0.2646	-0.4281
-35.1	-0.2198	-0.5357	-0.277	-0.2646	-0.4281
-35.05	-0.2198	-0.5358	-0.277	-0.2647	-0.4282
-35	-0.2199	-0.5358	-0.2771	-0.2647	-0.4282
-34.95	-0.2199	-0.5359	-0.2771	-0.2648	-0.4283
-34.9	-0.2199	-0.5359	-0.2771	-0.2648	-0.4283
-34.85	-0.22	-0.536	-0.2772	-0.2649	-0.4284
-34.8	-0.22	-0.536	-0.2772	-0.2649	-0.4284
-34.75	-0.22	-0.5361	-0.2772	-0.2649	-0.4285
-34.7	-0.22	-0.5361	-0.2773	-0.265	-0.4285
-34.65	-0.2201	-0.5362	-0.2773	-0.2651	-0.4286
-34.6	-0.2201	-0.5362	-0.2773	-0.2651	-0.4286
-34.55	-0.2202	-0.5363	-0.2774	-0.2652	-0.4287
-34.5	-0.2202	-0.5363	-0.2774	-0.2652	-0.4287
-34.45	-0.2202	-0.5364	-0.2774	-0.2653	-0.4288
-34.4	-0.2203	-0.5364	-0.2775	-0.2653	-0.4289
-34.35	-0.2203	-0.5365	-0.2775	-0.2653	-0.429
-34.3	-0.2203	-0.5365	-0.2776	-0.2654	-0.429
-34.25	-0.2204	-0.5366	-0.2776	-0.2655	-0.429
-34.2	-0.2204	-0.5366	-0.2776	-0.2655	-0.429
-34.15	-0.2204	-0.5367	-0.2777	-0.2655	-0.4291
-34.1	-0.2205	-0.5368	-0.2777	-0.2656	-0.4292
-34.05	-0.2205	-0.5368	-0.2777	-0.2656	-0.4293
-34	-0.2205	-0.5369	-0.2778	-0.2657	-0.4293
-33.95	-0.2206	-0.5369	-0.2778	-0.2657	-0.4294
-33.9	-0.2206	-0.537	-0.2779	-0.2658	-0.4294
-33.85	-0.2206	-0.5371	-0.2779	-0.2658	-0.4295
-33.8	-0.2207	-0.5371	-0.278	-0.2659	-0.4295
-33.75	-0.2207	-0.5372	-0.278	-0.2659	-0.4296
-33.7	-0.2207	-0.5373	-0.278	-0.266	-0.4297
-33.65	-0.2208	-0.5373	-0.2781	-0.266	-0.4297
-33.6	-0.2208	-0.5374	-0.2781	-0.2661	-0.4298
-33.55	-0.2208	-0.5375	-0.2781	-0.2661	-0.4298
-33.5	-0.2209	-0.5375	-0.2782	-0.2662	-0.4299
-33.45	-0.2209	-0.5376	-0.2782	-0.2663	-0.4299
-33.4	-0.2209	-0.5377	-0.2783	-0.2663	-0.43
-33.35	-0.2209	-0.5377	-0.2783	-0.2664	-0.43
-33.3	-0.221	-0.5378	-0.2783	-0.2664	-0.4301
-33.25	-0.221	-0.5379	-0.2784	-0.2665	-0.4302
-33.2	-0.2211	-0.5379	-0.2784	-0.2665	-0.4303
-33.15	-0.2211	-0.538	-0.2785	-0.2666	-0.4303
-33.1	-0.2211	-0.5381	-0.2785	-0.2666	-0.4303
-33.05	-0.2212	-0.5382	-0.2786	-0.2667	-0.4304
-33	-0.2212	-0.5382	-0.2786	-0.2668	-0.4305
-32.95	-0.2212	-0.5383	-0.2786	-0.2668	-0.4306
-32.9	-0.2213	-0.5384	-0.2787	-0.2669	-0.4306
-32.85	-0.2213	-0.5384	-0.2787	-0.2669	-0.4306
-32.8	-0.2213	-0.5385	-0.2788	-0.267	-0.4307
-32.75	-0.2214	-0.5386	-0.2788	-0.2671	-0.4307
-32.7	-0.2214	-0.5387	-0.2788	-0.2671	-0.4308
-32.65	-0.2214	-0.5387	-0.2789	-0.2672	-0.4309
-32.6	-0.2215	-0.5388	-0.2789	-0.2672	-0.4309
-32.55	-0.2215	-0.5389	-0.279	-0.2673	-0.431
-32.5	-0.2215	-0.5389	-0.279	-0.2674	-0.4311
-32.45	-0.2216	-0.539	-0.2791	-0.2674	-0.4312
-32.4	-0.2216	-0.5391	-0.2791	-0.2675	-0.4312
-32.35	-0.2216	-0.5391	-0.2792	-0.2675	-0.4312
-32.3	-0.2217	-0.5392	-0.2792	-0.2676	-0.4313
-32.25	-0.2217	-0.5393	-0.2793	-0.2677	-0.4314
-32.2	-0.2218	-0.5394	-0.2793	-0.2677	-0.4314
-32.15	-0.2218	-0.5394	-0.2794	-0.2678	-0.4315
-32.1	-0.2218	-0.5395	-0.2794	-0.2679	-0.4316
-32.05	-0.2219	-0.5396	-0.2795	-0.2679	-0.4316
-32	-0.2219	-0.5396	-0.2795	-0.268	-0.4317
-31.95	-0.2219	-0.5397	-0.2796	-0.2681	-0.4318
-31.9	-0.222	-0.5397	-0.2796	-0.2681	-0.4319
-31.85	-0.222	-0.5398	-0.2797	-0.2682	-0.4319
-31.8	-0.222	-0.5399	-0.2797	-0.2682	-0.4319
-31.75	-0.2221	-0.5399	-0.2798	-0.2683	-0.432
-31.7	-0.2221	-0.54	-0.2798	-0.2684	-0.4321
-31.65	-0.2222	-0.5401	-0.2799	-0.2684	-0.4322
-31.6	-0.2222	-0.5401	-0.2799	-0.2685	-0.4322
-31.55	-0.2222	-0.5402	-0.28	-0.2686	-0.4323
-31.5	-0.2223	-0.5402	-0.28	-0.2686	-0.4323
-31.45	-0.2223	-0.5403	-0.2801	-0.2687	-0.4323
-31.4	-0.2223	-0.5404	-0.2801	-0.2688	-0.4324
-31.35	-0.2224	-0.5404	-0.2801	-0.2688	-0.4325
-31.3	-0.2224	-0.5405	-0.2802	-0.2689	-0.4325
-31.25	-0.2224	-0.5406	-0.2802	-0.269	-0.4326
-31.2	-0.2225	-0.5406	-0.2803	-0.269	-0.4326
-31.15	-0.2225	-0.5407	-0.2803	-0.2691	-0.4327
-31.1	-0.2226	-0.5408	-0.2804	-0.2692	-0.4328
-31.05	-0.2226	-0.5408	-0.2804	-0.2693	-0.4328
-31	-0.2226	-0.5409	-0.2805	-0.2693	-0.4328
-30.95	-0.2226	-0.541	-0.2805	-0.2694	-0.4329
-30.9	-0.2227	-0.541	-0.2806	-0.2694	-0.433
-30.85	-0.2227	-0.5411	-0.2806	-0.2695	-0.433
-30.8	-0.2228	-0.5412	-0.2807	-0.2696	-0.4331
-30.75	-0.2228	-0.5412	-0.2807	-0.2697	-0.4332
-30.7	-0.2229	-0.5413	-0.2808	-0.2697	-0.4332
-30.65	-0.2229	-0.5414	-0.2809	-0.2698	-0.4333
-30.6	-0.2229	-0.5414	-0.2809	-0.2699	-0.4333
-30.55	-0.223	-0.5415	-0.281	-0.2699	-0.4334
-30.5	-0.223	-0.5416	-0.281	-0.27	-0.4335
-30.45	-0.223	-0.5416	-0.2811	-0.2701	-0.4336
-30.4	-0.2231	-0.5417	-0.2811	-0.2702	-0.4336
-30.35	-0.2231	-0.5418	-0.2812	-0.2702	-0.4336
-30.3	-0.2232	-0.5418	-0.2812	-0.2703	-0.4337
-30.25	-0.2232	-0.5419	-0.2813	-0.2704	-0.4337
-30.2	-0.2232	-0.542	-0.2813	-0.2704	-0.4337
-30.15	-0.2233	-0.542	-0.2814	-0.2705	-0.4338
-30.1	-0.2233	-0.5421	-0.2814	-0.2706	-0.4339
-30.05	-0.2233	-0.5422	-0.2815	-0.2707	-0.4339
-30	-0.2234	-0.5422	-0.2815	-0.2707	-0.434
-29.95	-0.2234	-0.5423	-0.2816	-0.2708	-0.4341
-29.9	-0.2235	-0.5424	-0.2816	-0.2709	-0.4341
-29.85	-0.2235	-0.5424	-0.2817	-0.271	-0.4342
-29.8	-0.2235	-0.5425	-0.2817	-0.2711	-0.4343
-29.75	-0.2236	-0.5425	-0.2818	-0.2711	-0.4343
-29.7	-0.2236	-0.5426	-0.2818	-0.2712	-0.4344
-29.65	-0.2236	-0.5427	-0.2819	-0.2713	-0.4344
-29.6	-0.2237	-0.5427	-0.2819	-0.2714	-0.4345
-29.55	-0.2237	-0.5428	-0.282	-0.2714	-0.4346
-29.5	-0.2238	-0.5428	-0.282	-0.2715	-0.4347
-29.45	-0.2238	-0.5429	-0.2821	-0.2716	-0.4348
-29.4	-0.2238	-0.5429	-0.2822	-0.2717	-0.4348
-29.35	-0.2239	-0.543	-0.2822	-0.2717	-0.4349
-29.3	-0.2239	-0.5431	-0.2823	-0.2718	-0.4349
-29.25	-0.224	-0.5431	-0.2823	-0.2719	-0.435
-29.2	-0.224	-0.5432	-0.2824	-0.272	-0.435
-29.15	-0.224	-0.5432	-0.2824	-0.272	-0.435
-29.1	-0.2241	-0.5433	-0.2825	-0.2721	-0.435
-29.05	-0.2241	-0.5434	-0.2826	-0.2722	-0.4351
-29	-0.2241	-0.5434	-0.2826	-0.2723	-0.4353
-28.95	-0.2242	-0.5435	-0.2826	-0.2723	-0.4356
-28.9	-0.2242	-0.5436	-0.2827	-0.2724	-0.4357
-28.85	-0.2243	-0.5436	-0.2827	-0.2725	-0.4358
-28.8	-0.2243	-0.5437	-0.2828	-0.2726	-0.4358
-28.75	-0.2244	-0.5437	-0.2829	-0.2726	-0.4359
-28.7	-0.2244	-0.5438	-0.2829	-0.2727	-0.4359
-28.65	-0.2244	-0.5438	-0.283	-0.2728	-0.4359
-28.6	-0.2245	-0.5439	-0.283	-0.2729	-0.4361
-28.55	-0.2245	-0.5439	-0.2831	-0.2729	-0.4362
-28.5	-0.2246	-0.544	-0.2831	-0.273	-0.4362
-28.45	-0.2246	-0.5441	-0.2832	-0.2731	-0.4363
-28.4	-0.2246	-0.5441	-0.2832	-0.2732	-0.4364
-28.35	-0.2247	-0.5442	-0.2833	-0.2732	-0.4364
-28.3	-0.2247	-0.5442	-0.2834	-0.2733	-0.4365
-28.25	-0.2248	-0.5443	-0.2835	-0.2734	-0.4365
-28.2	-0.2248	-0.5444	-0.2836	-0.2735	-0.4366
-28.15	-0.2248	-0.5444	-0.2836	-0.2736	-0.4366
-28.1	-0.2249	-0.5445	-0.2837	-0.2736	-0.4367
-28.05	-0.2249	-0.5445	-0.2837	-0.2737	-0.4367
-28	-0.2249	-0.5446	-0.2838	-0.2738	-0.4367
-27.95	-0.225	-0.5446	-0.2838	-0.2739	-0.4368
-27.9	-0.225	-0.5447	-0.2839	-0.274	-0.4369
-27.85	-0.2251	-0.5447	-0.2839	-0.274	-0.4373
-27.8	-0.2251	-0.5448	-0.284	-0.2741	-0.4373
-27.75	-0.2251	-0.5448	-0.2841	-0.2742	-0.4373
-27.7	-0.2252	-0.5449	-0.2841	-0.2742	-0.4373
-27.65	-0.2252	-0.545	-0.2842	-0.2743	-0.4374
-27.6	-0.2253	-0.545	-0.2842	-0.2744	-0.4374
-27.55	-0.2253	-0.5451	-0.2843	-0.2745	-0.4375
-27.5	-0.2253	-0.5451	-0.2844	-0.2746	-0.4376
-27.45	-0.2254	-0.5452	-0.2844	-0.2746	-0.4377
-27.4	-0.2254	-0.5453	-0.2845	-0.2747	-0.4377
-27.35	-0.2255	-0.5453	-0.2845	-0.2748	-0.4377
-27.3	-0.2255	-0.5454	-0.2846	-0.2749	-0.4378
-27.25	-0.2255	-0.5454	-0.2846	-0.2749	-0.4378
-27.2	-0.2256	-0.5455	-0.2847	-0.275	-0.4379
-27.15	-0.2256	-0.5456	-0.2847	-0.2751	-0.438
-27.1	-0.2256	-0.5456	-0.2848	-0.2751	-0.438
-27.05	-0.2257	-0.5457	-0.2848	-0.2752	-0.4381
-27	-0.2257	-0.5458	-0.2849	-0.2753	-0.4381
-26.95	-0.2258	-0.5458	-0.285	-0.2754	-0.4382
-26.9	-0.2258	-0.5459	-0.285	-0.2754	-0.4382
-26.85	-0.2258	-0.546	-0.2851	-0.2755	-0.4383
-26.8	-0.2259	-0.546	-0.2852	-0.2756	-0.4383
-26.75	-0.2259	-0.5461	-0.2852	-0.2757	-0.4384
-26.7	-0.2259	-0.5461	-0.2853	-0.2757	-0.4385
-26.65	-0.226	-0.5462	-0.2853	-0.2758	-0.4385
-26.6	-0.226	-0.5463	-0.2854	-0.2759	-0.4385
-26.55	-0.2261	-0.5463	-0.2854	-0.2759	-0.4386
-26.5	-0.2261	-0.5464	-0.2855	-0.276	-0.4387
-26.45	-0.2262	-0.5464	-0.2855	-0.2761	-0.4388
-26.4	-0.2262	-0.5465	-0.2856	-0.2762	-0.4389
-26.35	-0.2262	-0.5466	-0.2857	-0.2763	-0.439
-26.3	-0.2263	-0.5466	-0.2857	-0.2763	-0.439
-26.25	-0.2263	-0.5467	-0.2858	-0.2764	-0.4391
-26.2	-0.2263	-0.5468	-0.2858	-0.2765	-0.4391
-26.15	-0.2264	-0.5469	-0.2859	-0.2765	-0.4391
-26.1	-0.2264	-0.5469	-0.2859	-0.2766	-0.4392
-26.05	-0.2265	-0.547	-0.286	-0.2767	-0.4392
-26	-0.2265	-0.547	-0.286	-0.2768	-0.4393
-25.95	-0.2265	-0.5471	-0.2861	-0.2769	-0.4394
-25.9	-0.2266	-0.5471	-0.2862	-0.2769	-0.4395
-25.85	-0.2266	-0.5472	-0.2862	-0.277	-0.4396
-25.8	-0.2266	-0.5472	-0.2863	-0.2771	-0.4396
-25.75	-0.2267	-0.5473	-0.2863	-0.2772	-0.4397
-25.7	-0.2267	-0.5474	-0.2864	-0.2772	-0.4397
-25.65	-0.2268	-0.5474	-0.2864	-0.2773	-0.4398
-25.6	-0.2268	-0.5475	-0.2865	-0.2774	-0.4399
-25.55	-0.2269	-0.5476	-0.2865	-0.2774	-0.4399
-25.5	-0.2269	-0.5476	-0.2866	-0.2775	-0.44
-25.45	-0.2269	-0.5477	-0.2866	-0.2776	-0.44
-25.4	-0.227	-0.5477	-0.2867	-0.2776	-0.4401
-25.35	-0.227	-0.5478	-0.2867	-0.2777	-0.4402
-25.3	-0.227	-0.5478	-0.2868	-0.2778	-0.4403
-25.25	-0.2271	-0.5479	-0.2869	-0.2778	-0.4403
-25.2	-0.2271	-0.548	-0.2869	-0.2779	-0.4404
-25.15	-0.2272	-0.548	-0.287	-0.278	-0.4405
-25.1	-0.2272	-0.5481	-0.287	-0.278	-0.4405
-25.05	-0.2272	-0.5482	-0.2871	-0.2781	-0.4405
-25	-0.2273	-0.5482	-0.2871	-0.2782	-0.4406
-24.95	-0.2273	-0.5483	-0.2872	-0.2783	-0.4406
-24.9	-0.2273	-0.5484	-0.2872	-0.2783	-0.4406
-24.85	-0.2274	-0.5484	-0.2873	-0.2784	-0.4407
-24.8	-0.2274	-0.5484	-0.2873	-0.2784	-0.4407
-24.75	-0.2274	-0.5485	-0.2874	-0.2785	-0.4408
-24.7	-0.2275	-0.5486	-0.2874	-0.2786	-0.4408
-24.65	-0.2275	-0.5486	-0.2875	-0.2786	-0.4409
-24.6	-0.2275	-0.5487	-0.2875	-0.2787	-0.4409
-24.55	-0.2276	-0.5487	-0.2875	-0.2788	-0.441
-24.5	-0.2276	-0.5488	-0.2876	-0.2788	-0.4411
-24.45	-0.2276	-0.5489	-0.2876	-0.2789	-0.4411
-24.4	-0.2277	-0.5489	-0.2877	-0.2789	-0.4411
-24.35	-0.2277	-0.549	-0.2877	-0.279	-0.4412
-24.3	-0.2277	-0.549	-0.2877	-0.2791	-0.4413
-24.25	-0.2278	-0.5491	-0.2878	-0.2791	-0.4413
-24.2	-0.2278	-0.5491	-0.2878	-0.2792	-0.4414
-24.15	-0.2278	-0.5492	-0.2878	-0.2792	-0.4414
-24.1	-0.2279	-0.5493	-0.2879	-0.2793	-0.4414
-24.05	-0.2279	-0.5493	-0.2879	-0.2793	-0.4415
-24	-0.2279	-0.5494	-0.288	-0.2794	-0.4418
-23.95	-0.228	-0.5494	-0.288	-0.2795	-0.4419
-23.9	-0.228	-0.5495	-0.2881	-0.2795	-0.4419
-23.85	-0.228	-0.5495	-0.2881	-0.2796	-0.442
-23.8	-0.2281	-0.5496	-0.2881	-0.2796	-0.442
-23.75	-0.2281	-0.5496	-0.2881	-0.2797	-0.442
-23.7	-0.2282	-0.5497	-0.2882	-0.2797	-0.4421
-23.65	-0.2282	-0.5497	-0.2882	-0.2798	-0.4421
-23.6	-0.2282	-0.5498	-0.2883	-0.2798	-0.4422
-23.55	-0.2283	-0.5498	-0.2883	-0.2799	-0.4422
-23.5	-0.2283	-0.5499	-0.2883	-0.2799	-0.4423
-23.45	-0.2283	-0.5499	-0.2883	-0.2799	-0.4423
-23.4	-0.2284	-0.55	-0.2884	-0.28	-0.4423
-23.35	-0.2284	-0.55	-0.2884	-0.28	-0.4424
-23.3	-0.2284	-0.5501	-0.2884	-0.2801	-0.4424
-23.25	-0.2284	-0.5501	-0.2884	-0.2801	-0.4424
-23.2	-0.2285	-0.5502	-0.2885	-0.2802	-0.4425
-23.15	-0.2285	-0.5502	-0.2885	-0.2802	-0.4425
-23.1	-0.2285	-0.5503	-0.2885	-0.2802	-0.4425
-23.05	-0.2286	-0.5503	-0.2885	-0.2803	-0.4425
-23	-0.2286	-0.5504	-0.2885	-0.2803	-0.4426
-22.95	-0.2286	-0.5504	-0.2886	-0.2804	-0.4426
-22.9	-0.2286	-0.5505	-0.2886	-0.2804	-0.4427
-22.85	-0.2287	-0.5505	-0.2886	-0.2804	-0.4428
-22.8	-0.2287	-0.5505	-0.2886	-0.2805	-0.4428
-22.75	-0.2287	-0.5506	-0.2886	-0.2805	-0.4428
-22.7	-0.2288	-0.5506	-0.2886	-0.2805	-0.4428
-22.65	-0.2288	-0.5507	-0.2886	-0.2806	-0.4429
-22.6	-0.2288	-0.5507	-0.2887	-0.2806	-0.4429
-22.55	-0.2288	-0.5508	-0.2887	-0.2806	-0.4429
-22.5	-0.2289	-0.5508	-0.2887	-0.2807	-0.443
-22.45	-0.2289	-0.5508	-0.2887	-0.2807	-0.443
-22.4	-0.2289	-0.5509	-0.2887	-0.2807	-0.443
-22.35	-0.229	-0.5509	-0.2887	-0.2807	-0.4431
-22.3	-0.229	-0.551	-0.2887	-0.2808	-0.4431
-22.25	-0.229	-0.551	-0.2887	-0.2808	-0.4431
-22.2	-0.229	-0.5511	-0.2887	-0.2808	-0.4432
-22.15	-0.2291	-0.5511	-0.2887	-0.2808	-0.4432
-22.1	-0.2291	-0.5511	-0.2887	-0.2808	-0.4433
-22.05	-0.2291	-0.5512	-0.2887	-0.2809	-0.4433
-22	-0.2292	-0.5512	-0.2887	-0.2809	-0.4433
-21.95	-0.2292	-0.5512	-0.2887	-0.2809	-0.4433
-21.9	-0.2292	-0.5513	-0.2886	-0.2809	-0.4434
-21.85	-0.2292	-0.5514	-0.2886	-0.281	-0.4434
-21.8	-0.2292	-0.5514	-0.2886	-0.281	-0.4435
-21.75	-0.2293	-0.5514	-0.2886	-0.281	-0.4435
-21.7	-0.2293	-0.5515	-0.2886	-0.281	-0.4435
-21.65	-0.2294	-0.5515	-0.2886	-0.281	-0.4435
-21.6	-0.2294	-0.5516	-0.2886	-0.281	-0.4436
-21.55	-0.2294	-0.5516	-0.2886	-0.281	-0.4436
-21.5	-0.2294	-0.5516	-0.2886	-0.281	-0.4436
-21.45	-0.2295	-0.5517	-0.2885	-0.281	-0.4436
-21.4	-0.2295	-0.5517	-0.2885	-0.281	-0.4437
-21.35	-0.2296	-0.5518	-0.2885	-0.281	-0.4437
-21.3	-0.2296	-0.5518	-0.2885	-0.281	-0.4437
-21.25	-0.2296	-0.5518	-0.2884	-0.2811	-0.4438
-21.2	-0.2297	-0.5519	-0.2884	-0.2811	-0.4438
-21.15	-0.2297	-0.5519	-0.2884	-0.2811	-0.4438
-21.1	-0.2297	-0.552	-0.2883	-0.2811	-0.4438
-21.05	-0.2298	-0.552	-0.2883	-0.2811	-0.4438
-21	-0.2298	-0.552	-0.2883	-0.2811	-0.4438
-20.95	-0.2299	-0.5521	-0.2882	-0.2811	-0.4438
-20.9	-0.2299	-0.5521	-0.2882	-0.281	-0.4439
-20.85	-0.2299	-0.5521	-0.2882	-0.281	-0.4438
-20.8	-0.23	-0.5521	-0.2881	-0.281	-0.4439
-20.75	-0.23	-0.5522	-0.2881	-0.281	-0.4439
-20.7	-0.23	-0.5522	-0.288	-0.281	-0.4439
-20.65	-0.2301	-0.5522	-0.288	-0.281	-0.4439
-20.6	-0.2301	-0.5522	-0.2879	-0.281	-0.4439
-20.55	-0.2301	-0.5522	-0.2879	-0.281	-0.4439
-20.5	-0.2302	-0.5523	-0.2878	-0.2809	-0.444
-20.45	-0.2302	-0.5523	-0.2878	-0.2809	-0.444
-20.4	-0.2302	-0.5523	-0.2877	-0.2809	-0.4439
-20.35	-0.2303	-0.5523	-0.2877	-0.2809	-0.444
-20.3	-0.2303	-0.5524	-0.2876	-0.2808	-0.444
-20.25	-0.2303	-0.5524	-0.2875	-0.2808	-0.444
-20.2	-0.2304	-0.5524	-0.2875	-0.2808	-0.444
-20.15	-0.2304	-0.5524	-0.2874	-0.2807	-0.4439
-20.1	-0.2304	-0.5524	-0.2873	-0.2807	-0.4439
-20.05	-0.2304	-0.5524	-0.2873	-0.2807	-0.4439
-20	-0.2305	-0.5524	-0.2872	-0.2806	-0.4439
-19.95	-0.2305	-0.5525	-0.2871	-0.2806	-0.4439
-19.9	-0.2305	-0.5525	-0.287	-0.2805	-0.4438
-19.85	-0.2305	-0.5525	-0.2869	-0.2805	-0.4438
-19.8	-0.2305	-0.5525	-0.2869	-0.2805	-0.4438
-19.75	-0.2306	-0.5525	-0.2867	-0.2804	-0.4437
-19.7	-0.2306	-0.5525	-0.2865	-0.2803	-0.4437
-19.65	-0.2306	-0.5525	-0.2865	-0.2803	-0.4437
-19.6	-0.2306	-0.5525	-0.2864	-0.2802	-0.4436
-19.55	-0.2306	-0.5525	-0.2862	-0.2802	-0.4436
-19.5	-0.2306	-0.5524	-0.2861	-0.2801	-0.4436
-19.45	-0.2307	-0.5524	-0.286	-0.2801	-0.4435
-19.4	-0.2307	-0.5524	-0.2859	-0.28	-0.4435
-19.35	-0.2307	-0.5524	-0.2858	-0.2799	-0.4435
-19.3	-0.2307	-0.5524	-0.2857	-0.2799	-0.4434
-19.25	-0.2307	-0.5524	-0.2855	-0.2798	-0.4434
-19.2	-0.2307	-0.5524	-0.2854	-0.2798	-0.4433
-19.15	-0.2307	-0.5524	-0.2853	-0.2796	-0.4432
-19.1	-0.2307	-0.5524	-0.2851	-0.2795	-0.4432
-19.05	-0.2307	-0.5524	-0.285	-0.2795	-0.4431
-19	-0.2307	-0.5523	-0.2849	-0.2794	-0.443
-18.95	-0.2307	-0.5523	-0.2847	-0.2793	-0.4429
-18.9	-0.2307	-0.5523	-0.2844	-0.2792	-0.4429
-18.85	-0.2307	-0.5523	-0.2843	-0.279	-0.4428
-18.8	-0.2307	-0.5523	-0.2841	-0.2789	-0.4428
-18.75	-0.2307	-0.5522	-0.2839	-0.2788	-0.4427
-18.7	-0.2307	-0.5522	-0.2838	-0.2787	-0.4426
-18.65	-0.2307	-0.5522	-0.2836	-0.2786	-0.4426
-18.6	-0.2307	-0.5522	-0.2834	-0.2785	-0.4425
-18.55	-0.2307	-0.5521	-0.2832	-0.2784	-0.4424
-18.5	-0.2307	-0.5521	-0.2831	-0.2783	-0.4423
-18.45	-0.2307	-0.5521	-0.2828	-0.2782	-0.4422
-18.4	-0.2307	-0.552	-0.2825	-0.278	-0.4421
-18.35	-0.2307	-0.552	-0.2823	-0.2777	-0.4421
-18.3	-0.2307	-0.552	-0.2822	-0.2775	-0.442
-18.25	-0.2307	-0.5519	-0.282	-0.2774	-0.4419
-18.2	-0.2307	-0.5519	-0.2818	-0.2773	-0.4418
-18.15	-0.2307	-0.5518	-0.2816	-0.2772	-0.4416
-18.1	-0.2307	-0.5518	-0.2814	-0.2771	-0.4416
-18.05	-0.2306	-0.5518	-0.2811	-0.2769	-0.4415
-18	-0.2306	-0.5517	-0.2808	-0.2767	-0.4414
-17.95	-0.2306	-0.5517	-0.2805	-0.2764	-0.4413
-17.9	-0.2306	-0.5516	-0.2803	-0.2762	-0.4412
-17.85	-0.2306	-0.5516	-0.2802	-0.2761	-0.4411
-17.8	-0.2306	-0.5515	-0.28	-0.2759	-0.441
-17.75	-0.2305	-0.5515	-0.2796	-0.2757	-0.4408
-17.7	-0.2305	-0.5515	-0.2793	-0.2754	-0.4404
-17.65	-0.2305	-0.5514	-0.2791	-0.2752	-0.4402
-17.6	-0.2305	-0.5513	-0.2789	-0.2751	-0.4401
-17.55	-0.2305	-0.5513	-0.2788	-0.2749	-0.44
-17.5	-0.2304	-0.5512	-0.2785	-0.2745	-0.4399
-17.45	-0.2304	-0.5512	-0.2782	-0.2742	-0.4397
-17.4	-0.2304	-0.5512	-0.278	-0.274	-0.4394
-17.35	-0.2304	-0.5511	-0.2778	-0.2738	-0.4393
-17.3	-0.2304	-0.551	-0.2775	-0.2735	-0.4392
-17.25	-0.2303	-0.551	-0.2772	-0.2733	-0.4391
-17.2	-0.2303	-0.5509	-0.2769	-0.2731	-0.439
-17.15	-0.2303	-0.5509	-0.2767	-0.273	-0.4389
-17.1	-0.2303	-0.5508	-0.2764	-0.2727	-0.4387
-17.05	-0.2302	-0.5507	-0.2762	-0.2723	-0.4386
-17	-0.2302	-0.5507	-0.2759	-0.2721	-0.4385
-16.95	-0.2302	-0.5506	-0.2757	-0.2719	-0.4383
-16.9	-0.2302	-0.5506	-0.2755	-0.2717	-0.4382
-16.85	-0.2302	-0.5505	-0.2753	-0.2714	-0.4381
-16.8	-0.2301	-0.5504	-0.2751	-0.2709	-0.438
-16.75	-0.2301	-0.5504	-0.2748	-0.2704	-0.4378
-16.7	-0.2301	-0.5503	-0.2745	-0.2701	-0.4377
-16.65	-0.2301	-0.5502	-0.2743	-0.2699	-0.4375
-16.6	-0.2301	-0.5502	-0.2741	-0.2697	-0.4374
-16.55	-0.23	-0.5501	-0.2738	-0.2692	-0.4373
-16.5	-0.23	-0.5501	-0.2735	-0.2689	-0.4372
-16.45	-0.23	-0.55	-0.2733	-0.2687	-0.4371
-16.4	-0.2299	-0.5499	-0.2731	-0.2684	-0.4369
-16.35	-0.2299	-0.5499	-0.2729	-0.2679	-0.4367
-16.3	-0.2299	-0.5498	-0.2726	-0.2676	-0.4366
-16.25	-0.2299	-0.5497	-0.2722	-0.2674	-0.4364
-16.2	-0.2299	-0.5497	-0.2719	-0.267	-0.4362
-16.15	-0.2298	-0.5497	-0.2716	-0.2665	-0.4361
-16.1	-0.2298	-0.5496	-0.2712	-0.2663	-0.4355
-16.05	-0.2298	-0.5495	-0.2709	-0.2662	-0.4348
-16	-0.2298	-0.5495	-0.2708	-0.2658	-0.4346
-15.95	-0.2298	-0.5494	-0.2706	-0.2652	-0.4345
-15.9	-0.2297	-0.5493	-0.2703	-0.2648	-0.4344
-15.85	-0.2297	-0.5493	-0.27	-0.2646	-0.4343
-15.8	-0.2297	-0.5492	-0.2698	-0.2643	-0.4342
-15.75	-0.2297	-0.5492	-0.2697	-0.264	-0.4339
-15.7	-0.2297	-0.5491	-0.2695	-0.2637	-0.4329
-15.65	-0.2297	-0.549	-0.2692	-0.2633	-0.4321
-15.6	-0.2297	-0.549	-0.2689	-0.2628	-0.4319
-15.55	-0.2296	-0.5489	-0.2687	-0.2624	-0.4318
-15.5	-0.2296	-0.5489	-0.2685	-0.2619	-0.4318
-15.45	-0.2296	-0.5488	-0.2682	-0.2614	-0.4317
-15.4	-0.2296	-0.5487	-0.2679	-0.2609	-0.4314
-15.35	-0.2296	-0.5487	-0.2676	-0.2603	-0.431
-15.3	-0.2296	-0.5486	-0.2673	-0.2599	-0.4308
-15.25	-0.2296	-0.5486	-0.2668	-0.2596	-0.4306
-15.2	-0.2296	-0.5485	-0.2666	-0.2592	-0.4305
-15.15	-0.2295	-0.5485	-0.2663	-0.2588	-0.4304
-15.1	-0.2295	-0.5484	-0.2661	-0.2584	-0.4303
-15.05	-0.2295	-0.5483	-0.2658	-0.2576	-0.4301
-15	-0.2295	-0.5483	-0.2655	-0.2569	-0.43
-14.95	-0.2295	-0.5482	-0.2651	-0.2565	-0.4297
-14.9	-0.2295	-0.5482	-0.2648	-0.2562	-0.4295
-14.85	-0.2295	-0.5481	-0.2646	-0.2557	-0.4293
-14.8	-0.2295	-0.548	-0.2644	-0.2553	-0.4288
-14.75	-0.2295	-0.548	-0.2641	-0.2548	-0.4287
-14.7	-0.2295	-0.5479	-0.2637	-0.2541	-0.4285
-14.65	-0.2295	-0.5479	-0.2634	-0.2534	-0.4283
-14.6	-0.2295	-0.5478	-0.2632	-0.2529	-0.4279
-14.55	-0.2295	-0.5478	-0.2628	-0.2526	-0.4277
-14.5	-0.2294	-0.5477	-0.2624	-0.2521	-0.4276
-14.45	-0.2294	-0.5477	-0.2619	-0.2514	-0.4274
-14.4	-0.2294	-0.5476	-0.2617	-0.2506	-0.4271
-14.35	-0.2294	-0.5475	-0.2615	-0.2501	-0.4266
-14.3	-0.2294	-0.5474	-0.2612	-0.2496	-0.4262
-14.25	-0.2294	-0.5474	-0.2609	-0.2491	-0.4259
-14.2	-0.2294	-0.5473	-0.2605	-0.2485	-0.4256
-14.15	-0.2294	-0.5472	-0.26	-0.248	-0.4254
-14.1	-0.2294	-0.5472	-0.2597	-0.2475	-0.4253
-14.05	-0.2294	-0.5471	-0.2595	-0.2468	-0.4251
-14	-0.2294	-0.547	-0.2593	-0.246	-0.4247
-13.95	-0.2294	-0.547	-0.259	-0.2454	-0.4241
-13.9	-0.2294	-0.5469	-0.2586	-0.2448	-0.4236
-13.85	-0.2294	-0.5468	-0.2582	-0.244	-0.4234
-13.8	-0.2294	-0.5468	-0.258	-0.2435	-0.4231
-13.75	-0.2294	-0.5467	-0.2576	-0.2429	-0.4228
-13.7	-0.2294	-0.5466	-0.2572	-0.2421	-0.4225
-13.65	-0.2294	-0.5465	-0.2569	-0.2413	-0.4223
-13.6	-0.2294	-0.5465	-0.2567	-0.2407	-0.4221
-13.55	-0.2294	-0.5464	-0.2564	-0.2401	-0.4219
-13.5	-0.2294	-0.5463	-0.2561	-0.2394	-0.4216
-13.45	-0.2295	-0.5463	-0.2557	-0.2384	-0.421
-13.4	-0.2295	-0.5462	-0.2552	-0.2374	-0.4202
-13.35	-0.2295	-0.5461	-0.2548	-0.2365	-0.4199
-13.3	-0.2295	-0.546	-0.2546	-0.2358	-0.4196
-13.25	-0.2295	-0.546	-0.2543	-0.2353	-0.4195
-13.2	-0.2295	-0.5459	-0.2538	-0.2346	-0.4193
-13.15	-0.2295	-0.5458	-0.2533	-0.2337	-0.4191
-13.1	-0.2295	-0.5458	-0.253	-0.2328	-0.4188
-13.05	-0.2295	-0.5457	-0.2528	-0.232	-0.4184
-13	-0.2295	-0.5456	-0.2524	-0.2311	-0.4181
-12.95	-0.2295	-0.5455	-0.252	-0.2302	-0.4178
-12.9	-0.2296	-0.5455	-0.2517	-0.2293	-0.4172
-12.85	-0.2296	-0.5454	-0.2513	-0.2285	-0.417
-12.8	-0.2296	-0.5453	-0.251	-0.2275	-0.4168
-12.75	-0.2296	-0.5452	-0.2507	-0.2268	-0.4166
-12.7	-0.2296	-0.5451	-0.2504	-0.2259	-0.4163
-12.65	-0.2296	-0.5451	-0.25	-0.2246	-0.4159
-12.6	-0.2296	-0.545	-0.2494	-0.2232	-0.415
-12.55	-0.2296	-0.5449	-0.249	-0.2223	-0.4146
-12.5	-0.2297	-0.5448	-0.2487	-0.2215	-0.4143
-12.45	-0.2297	-0.5447	-0.2484	-0.2205	-0.4141
-12.4	-0.2297	-0.5446	-0.2481	-0.2195	-0.4139
-12.35	-0.2297	-0.5445	-0.2478	-0.2186	-0.4136
-12.3	-0.2298	-0.5445	-0.2474	-0.2177	-0.4134
-12.25	-0.2298	-0.5444	-0.2469	-0.2167	-0.4128
-12.2	-0.2298	-0.5443	-0.2466	-0.2152	-0.4119
-12.15	-0.2298	-0.5442	-0.2462	-0.2136	-0.4115
-12.1	-0.2299	-0.5441	-0.2458	-0.2127	-0.4112
-12.05	-0.2299	-0.544	-0.2455	-0.212	-0.411
-12	-0.2299	-0.5439	-0.2451	-0.2111	-0.4108
-11.95	-0.2299	-0.5437	-0.2447	-0.2095	-0.4107
-11.9	-0.23	-0.5436	-0.2443	-0.2079	-0.4105
-11.85	-0.23	-0.5435	-0.2439	-0.2068	-0.4102
-11.8	-0.23	-0.5434	-0.2434	-0.2058	-0.4099
-11.75	-0.23	-0.5433	-0.2429	-0.2045	-0.4097
-11.7	-0.2301	-0.5432	-0.2425	-0.2033	-0.4096
-11.65	-0.2301	-0.5431	-0.242	-0.2021	-0.4093
-11.6	-0.2301	-0.543	-0.2416	-0.2007	-0.4091
-11.55	-0.2302	-0.5428	-0.2412	-0.1992	-0.4088
-11.5	-0.2302	-0.5427	-0.2408	-0.1978	-0.4085
-11.45	-0.2303	-0.5426	-0.2403	-0.1964	-0.4083
-11.4	-0.2303	-0.5424	-0.2398	-0.1949	-0.4081
-11.35	-0.2303	-0.5423	-0.2392	-0.1933	-0.4077
-11.3	-0.2304	-0.5422	-0.2387	-0.192	-0.4074
-11.25	-0.2304	-0.5421	-0.2384	-0.191	-0.4072
-11.2	-0.2304	-0.5419	-0.2381	-0.1895	-0.4071
-11.15	-0.2305	-0.5418	-0.2376	-0.1878	-0.4069
-11.1	-0.2305	-0.5417	-0.2372	-0.1863	-0.4068
-11.05	-0.2305	-0.5415	-0.2368	-0.1848	-0.4067
-11	-0.2306	-0.5412	-0.2365	-0.1833	-0.4065
-10.95	-0.2306	-0.5411	-0.236	-0.1817	-0.4062
-10.9	-0.2307	-0.5409	-0.2355	-0.1799	-0.406
-10.85	-0.2307	-0.5407	-0.2349	-0.1783	-0.4058
-10.8	-0.2308	-0.5402	-0.2344	-0.177	-0.4057
-10.75	-0.2308	-0.5398	-0.2339	-0.1754	-0.4055
-10.7	-0.2309	-0.5395	-0.2334	-0.1739	-0.4054
-10.65	-0.2309	-0.5393	-0.2329	-0.1723	-0.4053
-10.6	-0.231	-0.5391	-0.2323	-0.1707	-0.4051
-10.55	-0.231	-0.5387	-0.2319	-0.1689	-0.405
-10.5	-0.2311	-0.5382	-0.2314	-0.1669	-0.4049
-10.45	-0.2311	-0.5379	-0.2308	-0.1652	-0.4048
-10.4	-0.2312	-0.5375	-0.23	-0.1636	-0.4046
-10.35	-0.2312	-0.5369	-0.2294	-0.162	-0.4045
-10.3	-0.2313	-0.5363	-0.2289	-0.1605	-0.4044
-10.25	-0.2313	-0.5359	-0.2286	-0.1588	-0.4043
-10.2	-0.2314	-0.5357	-0.2282	-0.1566	-0.4042
-10.15	-0.2315	-0.5353	-0.2277	-0.1547	-0.4041
-10.1	-0.2315	-0.5347	-0.2268	-0.1534	-0.404
-10.05	-0.2316	-0.5344	-0.2261	-0.1515	-0.4039
-10	-0.2316	-0.5341	-0.2257	-0.1496	-0.4038
-9.95	-0.2317	-0.5334	-0.2254	-0.1479	-0.4037
-9.9	-0.2317	-0.5326	-0.2249	-0.1463	-0.4036
-9.85	-0.2318	-0.532	-0.2242	-0.1445	-0.4035
-9.8	-0.2319	-0.5315	-0.2235	-0.1426	-0.4034
-9.75	-0.232	-0.5311	-0.2228	-0.1406	-0.4033
-9.7	-0.2321	-0.5304	-0.2223	-0.1391	-0.4033
-9.65	-0.2321	-0.5293	-0.2218	-0.1372	-0.4033
-9.6	-0.2322	-0.5284	-0.2212	-0.1355	-0.4032
-9.55	-0.2323	-0.5279	-0.2204	-0.1338	-0.4032
-9.5	-0.2323	-0.5273	-0.22	-0.1323	-0.4032
-9.45	-0.2324	-0.5265	-0.2196	-0.1303	-0.4031
-9.4	-0.2325	-0.5257	-0.219	-0.1286	-0.4031
-9.35	-0.2325	-0.5247	-0.2182	-0.1269	-0.4031
-9.3	-0.2326	-0.5239	-0.2175	-0.1252	-0.4031
-9.25	-0.2327	-0.5233	-0.2169	-0.1233	-0.4031
-9.2	-0.2328	-0.5227	-0.2163	-0.1217	-0.4032
-9.15	-0.2328	-0.522	-0.2156	-0.12	-0.4032
-9.1	-0.2329	-0.5214	-0.2149	-0.1181	-0.4032
-9.05	-0.2329	-0.5204	-0.2142	-0.1168	-0.4032
-9	-0.233	-0.5192	-0.2139	-0.1154	-0.4032
-8.95	-0.2331	-0.5184	-0.2133	-0.1141	-0.4033
-8.9	-0.2332	-0.5177	-0.2125	-0.1123	-0.4035
-8.85	-0.2332	-0.5167	-0.2116	-0.1102	-0.4037
-8.8	-0.2333	-0.5155	-0.2107	-0.1086	-0.4038
-8.75	-0.2334	-0.5147	-0.2102	-0.1077	-0.4038
-8.7	-0.2335	-0.514	-0.2097	-0.1065	-0.404
-8.65	-0.2336	-0.5131	-0.2089	-0.1051	-0.4045
-8.6	-0.2336	-0.5122	-0.208	-0.1032	-0.405
-8.55	-0.2337	-0.5112	-0.2073	-0.1018	-0.4052
-8.5	-0.2338	-0.5105	-0.2067	-0.1006	-0.4053
-8.45	-0.2339	-0.5097	-0.206	-0.09933	-0.4053
-8.4	-0.234	-0.5085	-0.2053	-0.09794	-0.4055
-8.35	-0.234	-0.5072	-0.2047	-0.09677	-0.4059
-8.3	-0.2341	-0.5063	-0.2039	-0.09605	-0.4063
-8.25	-0.2342	-0.5058	-0.2033	-0.09484	-0.4065
-8.2	-0.2343	-0.5049	-0.2026	-0.0933	-0.4066
-8.15	-0.2344	-0.5037	-0.202	-0.09239	-0.4069
-8.1	-0.2344	-0.5028	-0.2013	-0.09196	-0.4078
-8.05	-0.2345	-0.5018	-0.2004	-0.09148	-0.4083
-8	-0.2346	-0.5006	-0.1998	-0.09055	-0.4085
-7.95	-0.2347	-0.4995	-0.1991	-0.08957	-0.4087
-7.9	-0.2347	-0.4986	-0.1983	-0.08843	-0.4093
-7.85	-0.2348	-0.4976	-0.1976	-0.0875	-0.4102
-7.8	-0.2349	-0.4964	-0.1972	-0.08683	-0.4105
-7.75	-0.235	-0.4951	-0.1967	-0.08638	-0.4107
-7.7	-0.235	-0.4941	-0.1958	-0.08615	-0.4111
-7.65	-0.2351	-0.4931	-0.1948	-0.08577	-0.412
-7.6	-0.2352	-0.492	-0.1942	-0.08542	-0.4136
-7.55	-0.2352	-0.4908	-0.1937	-0.08502	-0.4145
-7.5	-0.2353	-0.4899	-0.1932	-0.08471	-0.415
-7.45	-0.2354	-0.4889	-0.1924	-0.08436	-0.4154
-7.4	-0.2354	-0.4876	-0.1916	-0.08409	-0.4158
-7.35	-0.2355	-0.4864	-0.1909	-0.08401	-0.416
-7.3	-0.2356	-0.4853	-0.1905	-0.084	-0.4162
-7.25	-0.2357	-0.4843	-0.1899	-0.08399	-0.417
-7.2	-0.2357	-0.4829	-0.1889	-0.08409	-0.418
-7.15	-0.2358	-0.4818	-0.1883	-0.08414	-0.4184
-7.1	-0.2359	-0.4804	-0.1878	-0.08416	-0.4188
-7.05	-0.2359	-0.4792	-0.1873	-0.08424	-0.42
-7	-0.236	-0.478	-0.1866	-0.08434	-0.4211
-6.95	-0.2361	-0.477	-0.1858	-0.08448	-0.4217
-6.9	-0.2362	-0.4759	-0.1852	-0.08462	-0.4223
-6.85	-0.2362	-0.4748	-0.1847	-0.08479	-0.4231
-6.8	-0.2363	-0.4737	-0.184	-0.08505	-0.4238
-6.75	-0.2364	-0.4724	-0.1834	-0.08533	-0.4243
-6.7	-0.2364	-0.4712	-0.1829	-0.08571	-0.4247
-6.65	-0.2365	-0.4703	-0.1825	-0.08618	-0.4255
-6.6	-0.2366	-0.4695	-0.182	-0.08683	-0.427
-6.55	-0.2367	-0.4684	-0.1815	-0.0879	-0.4282
-6.5	-0.2368	-0.4672	-0.1808	-0.08937	-0.429
-6.45	-0.2368	-0.4655	-0.1802	-0.09092	-0.4298
-6.4	-0.2369	-0.464	-0.1798	-0.09216	-0.4307
-6.35	-0.237	-0.4631	-0.1792	-0.09358	-0.4319
-6.3	-0.237	-0.4622	-0.1785	-0.09517	-0.4332
-6.25	-0.2371	-0.4612	-0.1778	-0.09671	-0.4341
-6.2	-0.2372	-0.4599	-0.1773	-0.09824	-0.4351
-6.15	-0.2372	-0.4586	-0.177	-0.09988	-0.4358
-6.1	-0.2373	-0.4574	-0.1767	-0.1012	-0.4365
-6.05	-0.2374	-0.4562	-0.1762	-0.1026	-0.4376
-6	-0.2375	-0.4549	-0.1758	-0.104	-0.439
-5.95	-0.2375	-0.4537	-0.1753	-0.1061	-0.4396
-5.9	-0.2376	-0.453	-0.1747	-0.108	-0.4397
-5.85	-0.2377	-0.4524	-0.1742	-0.1099	-0.4403
-5.8	-0.2377	-0.4511	-0.174	-0.1118	-0.4412
-5.75	-0.2378	-0.4495	-0.1737	-0.1131	-0.4421
-5.7	-0.2379	-0.4484	-0.1735	-0.1147	-0.4435
-5.65	-0.2379	-0.4472	-0.1733	-0.1161	-0.4456
-5.6	-0.238	-0.4461	-0.173	-0.1183	-0.4468
-5.55	-0.2381	-0.4453	-0.1727	-0.1207	-0.4471
-5.5	-0.2381	-0.4446	-0.1723	-0.1225	-0.4476
-5.45	-0.2382	-0.4438	-0.1718	-0.1241	-0.4489
-5.4	-0.2383	-0.4426	-0.1715	-0.1261	-0.4502
-5.35	-0.2383	-0.4414	-0.1713	-0.1279	-0.4509
-5.3	-0.2384	-0.4402	-0.171	-0.1297	-0.4516
-5.25	-0.2385	-0.4391	-0.1708	-0.1317	-0.4523
-5.2	-0.2385	-0.4381	-0.1707	-0.1338	-0.4536
-5.15	-0.2386	-0.437	-0.1705	-0.1357	-0.4554
-5.1	-0.2387	-0.4363	-0.1702	-0.1379	-0.4567
-5.05	-0.2387	-0.4356	-0.1699	-0.1402	-0.4573
-5	-0.2388	-0.4347	-0.1699	-0.142	-0.4577
-4.95	-0.2388	-0.4337	-0.1697	-0.1436	-0.4582
-4.9	-0.2389	-0.433	-0.1696	-0.1462	-0.4593
-4.85	-0.239	-0.4322	-0.1695	-0.1482	-0.4603
-4.8	-0.239	-0.4314	-0.1694	-0.1502	-0.4613
-4.75	-0.2391	-0.4307	-0.1694	-0.1519	-0.4628
-4.7	-0.2392	-0.4298	-0.1693	-0.1542	-0.4639
-4.65	-0.2392	-0.4287	-0.1692	-0.1559	-0.465
-4.6	-0.2393	-0.4276	-0.1692	-0.1581	-0.466
-4.55	-0.2394	-0.4267	-0.1692	-0.1599	-0.4668
-4.5	-0.2394	-0.4261	-0.1691	-0.1621	-0.4677
-4.45	-0.2395	-0.4255	-0.1691	-0.1644	-0.4688
-4.4	-0.2396	-0.4248	-0.169	-0.1662	-0.4698
-4.35	-0.2396	-0.4241	-0.169	-0.1681	-0.4705
-4.3	-0.2397	-0.4234	-0.169	-0.1702	-0.4713
-4.25	-0.2398	-0.4229	-0.169	-0.1722	-0.472
-4.2	-0.2398	-0.4221	-0.1689	-0.1741	-0.4728
-4.15	-0.2399	-0.4215	-0.1689	-0.1761	-0.4736
-4.1	-0.2399	-0.4211	-0.1689	-0.178	-0.4748
-4.05	-0.24	-0.4205	-0.1689	-0.1797	-0.476
-4	-0.2401	-0.4199	-0.1689	-0.1815	-0.4766
-3.95	-0.2401	-0.4193	-0.1689	-0.1834	-0.4771
-3.9	-0.2402	-0.4187	-0.1689	-0.1853	-0.4781
-3.85	-0.2402	-0.418	-0.1689	-0.1871	-0.4793
-3.8	-0.2403	-0.4175	-0.169	-0.189	-0.4798
-3.75	-0.2404	-0.4172	-0.169	-0.1908	-0.4803
-3.7	-0.2404	-0.4168	-0.1691	-0.1924	-0.4816
-3.65	-0.2405	-0.4162	-0.1692	-0.1937	-0.4832
-3.6	-0.2406	-0.4157	-0.1693	-0.1955	-0.4838
-3.55	-0.2406	-0.4151	-0.1695	-0.1974	-0.4844
-3.5	-0.2407	-0.4146	-0.1698	-0.1993	-0.4854
-3.45	-0.2408	-0.4144	-0.1701	-0.2007	-0.486
-3.4	-0.2408	-0.4142	-0.1705	-0.2026	-0.4865
-3.35	-0.2409	-0.4139	-0.1708	-0.2044	-0.4874
-3.3	-0.241	-0.4136	-0.1712	-0.206	-0.4878
-3.25	-0.241	-0.4134	-0.1716	-0.2071	-0.488
-3.2	-0.2411	-0.413	-0.172	-0.2089	-0.4886
-3.15	-0.2412	-0.4127	-0.1725	-0.2102	-0.4893
-3.1	-0.2412	-0.4125	-0.173	-0.2113	-0.4902
-3.05	-0.2413	-0.4124	-0.1734	-0.2128	-0.4906
-3	-0.2414	-0.4122	-0.1741	-0.2153	-0.4909
-2.95	-0.2414	-0.412	-0.1749	-0.2164	-0.4916
-2.9	-0.2415	-0.4118	-0.1757	-0.2167	-0.4923
-2.85	-0.2416	-0.4116	-0.1764	-0.2182	-0.4927
-2.8	-0.2416	-0.4114	-0.1772	-0.22	-0.4933
-2.75	-0.2417	-0.4113	-0.1782	-0.2213	-0.4942
-2.7	-0.2418	-0.4111	-0.1791	-0.2228	-0.4947
-2.65	-0.2418	-0.4109	-0.1802	-0.2242	-0.495
-2.6	-0.2419	-0.4108	-0.1811	-0.2252	-0.4952
-2.55	-0.242	-0.4107	-0.1817	-0.2266	-0.4957
-2.5	-0.242	-0.4106	-0.1824	-0.2277	-0.4968
-2.45	-0.2421	-0.4105	-0.183	-0.2288	-0.4973
-2.4	-0.2422	-0.4104	-0.1838	-0.2302	-0.4974
-2.35	-0.2422	-0.4103	-0.1847	-0.2315	-0.4976
-2.3	-0.2423	-0.4103	-0.1856	-0.2322	-0.4978
-2.25	-0.2424	-0.4102	-0.1864	-0.2333	-0.4982
-2.2	-0.2424	-0.4101	-0.1871	-0.235	-0.4986
-2.15	-0.2425	-0.41	-0.1878	-0.2361	-0.4988
-2.1	-0.2426	-0.41	-0.1888	-0.2368	-0.4989
-2.05	-0.2426	-0.4099	-0.1895	-0.2376	-0.499
-2	-0.2427	-0.4098	-0.1903	-0.2388	-0.4992
-1.95	-0.2428	-0.4098	-0.1912	-0.2398	-0.4995
-1.9	-0.2428	-0.4097	-0.1924	-0.2407	-0.5001
-1.85	-0.2429	-0.4097	-0.1931	-0.2417	-0.5004
-1.8	-0.243	-0.4096	-0.1943	-0.2426	-0.5006
-1.75	-0.2431	-0.4096	-0.1954	-0.2434	-0.5008
-1.7	-0.2431	-0.4095	-0.1961	-0.2441	-0.5009
-1.65	-0.2432	-0.4095	-0.1967	-0.2449	-0.501
-1.6	-0.2433	-0.4095	-0.1978	-0.2459	-0.5011
-1.55	-0.2433	-0.4094	-0.199	-0.2472	-0.5012
-1.5	-0.2434	-0.4094	-0.2001	-0.2483	-0.5013
-1.45	-0.2435	-0.4094	-0.2011	-0.249	-0.5017
-1.4	-0.2436	-0.4094	-0.202	-0.2494	-0.5018
-1.35	-0.2436	-0.4093	-0.2026	-0.25	-0.5019
-1.3	-0.2437	-0.4093	-0.2033	-0.2507	-0.502
-1.25	-0.2438	-0.4093	-0.2044	-0.2518	-0.5021
-1.2	-0.2439	-0.4093	-0.2056	-0.2528	-0.5022
-1.15	-0.2439	-0.4094	-0.2065	-0.2535	-0.5023
-1.1	-0.244	-0.4094	-0.2076	-0.254	-0.5025
-1.05	-0.2441	-0.4094	-0.2089	-0.2547	-0.5028
-1	-0.2442	-0.4094	-0.2098	-0.2554	-0.5029
-0.95	-0.2443	-0.4094	-0.2105	-0.2563	-0.503
-0.9	-0.2443	-0.4095	-0.2115	-0.2569	-0.5031
-0.85	-0.2444	-0.4095	-0.2125	-0.2575	-0.5032
-0.8	-0.2445	-0.4096	-0.2135	-0.258	-0.5032
-0.75	-0.2446	-0.4097	-0.2144	-0.2586	-0.5033
-0.7	-0.2447	-0.4097	-0.2153	-0.2591	-0.5034
-0.65	-0.2447	-0.4098	-0.2161	-0.2595	-0.5034
-0.6	-0.2448	-0.4099	-0.2176	-0.26	-0.5035
-0.55	-0.2449	-0.4101	-0.2187	-0.2607	-0.5035
-0.5	-0.245	-0.4102	-0.2193	-0.2611	-0.5036
-0.45	-0.2451	-0.4103	-0.2201	-0.2616	-0.5036
-0.4	-0.2452	-0.4105	-0.221	-0.2622	-0.5037
-0.35	-0.2452	-0.4108	-0.2221	-0.2626	-0.5037
-0.3	-0.2453	-0.4109	-0.223	-0.263	-0.5038
-0.25	-0.2454	-0.411	-0.2241	-0.2634	-0.5037
-0.2	-0.2455	-0.4113	-0.2253	-0.2639	-0.5037
-0.15	-0.2456	-0.4116	-0.2263	-0.2644	-0.5038
-0.1	-0.2456	-0.4118	-0.227	-0.2648	-0.5038
-0.05	-0.2457	-0.4119	-0.2276	-0.2652	-0.504
0	-0.2458	-0.4122	-0.2285	-0.2656	-0.504
0.05	-0.2459	-0.4127	-0.2297	-0.266	-0.504
0.1	-0.246	-0.4133	-0.2307	-0.2663	-0.504
0.15	-0.2461	-0.4138	-0.2312	-0.2666	-0.504
0.2	-0.2462	-0.4143	-0.2319	-0.267	-0.504
0.25	-0.2463	-0.4146	-0.2329	-0.2673	-0.5041
0.3	-0.2463	-0.4151	-0.2339	-0.2676	-0.5041
0.35	-0.2465	-0.4156	-0.2348	-0.268	-0.504
0.4	-0.2466	-0.416	-0.2358	-0.2682	-0.504
0.45	-0.2467	-0.4164	-0.2367	-0.2684	-0.5041
0.5	-0.2468	-0.4168	-0.2376	-0.2687	-0.5041
0.55	-0.2469	-0.4171	-0.2385	-0.2692	-0.5041
0.6	-0.247	-0.4174	-0.2394	-0.2695	-0.5041
0.65	-0.2471	-0.4178	-0.2402	-0.2696	-0.5041
0.7	-0.2472	-0.4184	-0.241	-0.2699	-0.5041
0.75	-0.2473	-0.4192	-0.242	-0.2702	-0.5041
0.8	-0.2474	-0.4197	-0.2426	-0.2704	-0.5041
0.85	-0.2475	-0.4202	-0.2432	-0.2708	-0.5042
0.9	-0.2476	-0.4209	-0.244	-0.271	-0.5042
0.95	-0.2477	-0.4214	-0.2451	-0.2712	-0.5042
1	-0.2478	-0.4218	-0.2461	-0.2713	-0.5042
1.05	-0.2479	-0.4223	-0.2466	-0.2715	-0.5042
1.1	-0.248	-0.4228	-0.2473	-0.2716	-0.5041
1.15	-0.2481	-0.4231	-0.248	-0.2718	-0.5041
1.2	-0.2482	-0.4236	-0.2487	-0.272	-0.5041
1.25	-0.2483	-0.4243	-0.2492	-0.2721	-0.5041
1.3	-0.2485	-0.4249	-0.25	-0.2723	-0.5041
1.35	-0.2486	-0.4255	-0.251	-0.2724	-0.5041
1.4	-0.2487	-0.4264	-0.2517	-0.2725	-0.5041
1.45	-0.2488	-0.4271	-0.2523	-0.2726	-0.5041
1.5	-0.2489	-0.4275	-0.2528	-0.2729	-0.5041
1.55	-0.249	-0.4279	-0.2536	-0.273	-0.5041
1.6	-0.2491	-0.4288	-0.2545	-0.2731	-0.5041
1.65	-0.2492	-0.4296	-0.2551	-0.2731	-0.504
1.7	-0.2493	-0.4301	-0.2557	-0.2732	-0.5041
1.75	-0.2494	-0.4306	-0.2564	-0.2734	-0.5041
1.8	-0.2495	-0.4312	-0.2572	-0.2735	-0.5041
1.85	-0.2496	-0.4316	-0.2575	-0.2736	-0.5041
1.9	-0.2497	-0.4322	-0.2582	-0.2737	-0.504
1.95	-0.2498	-0.433	-0.2591	-0.2738	-0.504
2	-0.2499	-0.4338	-0.2596	-0.274	-0.504
2.05	-0.2501	-0.4343	-0.2601	-0.2741	-0.504
2.1	-0.2502	-0.4347	-0.2607	-0.2742	-0.504
2.15	-0.2503	-0.4354	-0.2613	-0.2742	-0.504
2.2	-0.2504	-0.4363	-0.2619	-0.2743	-0.504
2.25	-0.2505	-0.4369	-0.2625	-0.2744	-0.504
2.3	-0.2506	-0.4372	-0.2632	-0.2745	-0.504
2.35	-0.2508	-0.4377	-0.2638	-0.2746	-0.504
2.4	-0.2509	-0.4386	-0.2648	-0.2747	-0.504
2.45	-0.2511	-0.4394	-0.2654	-0.2747	-0.504
2.5	-0.2513	-0.4399	-0.2659	-0.2748	-0.504
2.55	-0.2514	-0.4406	-0.2662	-0.2749	-0.504
2.6	-0.2515	-0.4415	-0.2666	-0.2752	-0.504
2.65	-0.2516	-0.4422	-0.2672	-0.2753	-0.5041
2.7	-0.2517	-0.4428	-0.2677	-0.2754	-0.5041
2.75	-0.2518	-0.4434	-0.2682	-0.2755	-0.5041
2.8	-0.252	-0.444	-0.2687	-0.2756	-0.5041
2.85	-0.2521	-0.4447	-0.2694	-0.2756	-0.5041
2.9	-0.2522	-0.4454	-0.2699	-0.2757	-0.5041
2.95	-0.2523	-0.4459	-0.2705	-0.2758	-0.5041
3	-0.2524	-0.4464	-0.2711	-0.2759	-0.5041
3.05	-0.2525	-0.4471	-0.2716	-0.2759	-0.5041
3.1	-0.2527	-0.448	-0.272	-0.2761	-0.5041
3.15	-0.2528	-0.449	-0.2725	-0.2763	-0.5041
3.2	-0.2531	-0.4497	-0.2733	-0.2763	-0.5041
3.25	-0.2533	-0.4503	-0.2739	-0.2764	-0.5041
3.3	-0.2534	-0.451	-0.2741	-0.2765	-0.5041
3.35	-0.2535	-0.4517	-0.2745	-0.2766	-0.5041
3.4	-0.2536	-0.4523	-0.275	-0.2767	-0.5041
3.45	-0.2537	-0.4529	-0.2754	-0.2768	-0.5041
3.5	-0.2538	-0.4536	-0.2757	-0.2769	-0.5041
3.55	-0.254	-0.4543	-0.276	-0.277	-0.5041
3.6	-0.2541	-0.4549	-0.2763	-0.2771	-0.5042
3.65	-0.2543	-0.4557	-0.2767	-0.2772	-0.5042
3.7	-0.2546	-0.4567	-0.2772	-0.2772	-0.5043
3.75	-0.2547	-0.4573	-0.2777	-0.2773	-0.5043
3.8	-0.2548	-0.458	-0.2781	-0.2774	-0.5043
3.85	-0.2549	-0.4589	-0.2785	-0.2775	-0.5044
3.9	-0.255	-0.4597	-0.279	-0.2777	-0.5044
3.95	-0.2551	-0.4604	-0.2795	-0.2778	-0.5043
4	-0.2553	-0.461	-0.28	-0.2779	-0.5043
4.05	-0.2554	-0.4616	-0.2804	-0.278	-0.5043
4.1	-0.2555	-0.4623	-0.2807	-0.2781	-0.5043
4.15	-0.2556	-0.4633	-0.2811	-0.2782	-0.5044
4.2	-0.2557	-0.4641	-0.2814	-0.2783	-0.5044
4.25	-0.2559	-0.4646	-0.2816	-0.2784	-0.5045
4.3	-0.2561	-0.4655	-0.2819	-0.2785	-0.5045
4.35	-0.2562	-0.4664	-0.2824	-0.2786	-0.5045
4.4	-0.2563	-0.4671	-0.283	-0.2787	-0.5045
4.45	-0.2564	-0.4677	-0.2834	-0.2788	-0.5045
4.5	-0.2565	-0.4682	-0.2836	-0.2789	-0.5046
4.55	-0.2566	-0.4689	-0.2839	-0.279	-0.5046
4.6	-0.2567	-0.4699	-0.2842	-0.2791	-0.5046
4.65	-0.2568	-0.4708	-0.2846	-0.2792	-0.5046
4.7	-0.2569	-0.4716	-0.285	-0.2793	-0.5047
4.75	-0.257	-0.4724	-0.2853	-0.2794	-0.5047
4.8	-0.2571	-0.4733	-0.2856	-0.2795	-0.5047
4.85	-0.2572	-0.474	-0.2859	-0.2796	-0.5048
4.9	-0.2574	-0.4747	-0.2862	-0.2797	-0.5048
4.95	-0.2575	-0.4754	-0.2865	-0.2798	-0.5048
5	-0.2576	-0.4763	-0.2868	-0.28	-0.5049
5.05	-0.2577	-0.4771	-0.2872	-0.2801	-0.5049
5.1	-0.2578	-0.4778	-0.2875	-0.2802	-0.505
5.15	-0.2579	-0.4784	-0.2878	-0.2803	-0.505
5.2	-0.258	-0.4791	-0.2881	-0.2804	-0.5051
5.25	-0.2581	-0.4799	-0.2884	-0.2805	-0.5051
5.3	-0.2582	-0.481	-0.2888	-0.2806	-0.5051
5.35	-0.2583	-0.4818	-0.2892	-0.2808	-0.5051
5.4	-0.2584	-0.4823	-0.2896	-0.2809	-0.5051
5.45	-0.2585	-0.4831	-0.2898	-0.281	-0.5052
5.5	-0.2586	-0.4841	-0.2899	-0.2811	-0.5052
5.55	-0.2587	-0.4851	-0.2903	-0.2812	-0.5053
5.6	-0.2588	-0.486	-0.2906	-0.2813	-0.5053
5.65	-0.2589	-0.4866	-0.2909	-0.2814	-0.5053
5.7	-0.259	-0.4871	-0.291	-0.2815	-0.5054
5.75	-0.2591	-0.4878	-0.2912	-0.2817	-0.5055
5.8	-0.2592	-0.4885	-0.2915	-0.2818	-0.5055
5.85	-0.2593	-0.4893	-0.2917	-0.2819	-0.5055
5.9	-0.2594	-0.4903	-0.2919	-0.282	-0.5055
5.95	-0.2595	-0.4916	-0.2921	-0.2821	-0.5055
6	-0.2596	-0.4925	-0.2925	-0.2822	-0.5056
6.05	-0.2597	-0.4931	-0.2928	-0.2823	-0.5056
6.1	-0.2598	-0.4937	-0.2929	-0.2824	-0.5057
6.15	-0.2599	-0.4943	-0.2931	-0.2826	-0.5057
6.2	-0.26	-0.4948	-0.2934	-0.2827	-0.5058
6.25	-0.2601	-0.4955	-0.2936	-0.2828	-0.5058
6.3	-0.2602	-0.4963	-0.2938	-0.2829	-0.5059
6.35	-0.2603	-0.497	-0.2941	-0.283	-0.5059
6.4	-0.2604	-0.4977	-0.2943	-0.2831	-0.506
6.45	-0.2605	-0.4987	-0.2945	-0.2832	-0.506
6.5	-0.2606	-0.4997	-0.2947	-0.2833	-0.506
6.55	-0.2607	-0.5007	-0.2949	-0.2834	-0.5061
6.6	-0.2607	-0.5014	-0.2951	-0.2835	-0.5061
6.65	-0.2608	-0.502	-0.2953	-0.2837	-0.5061
6.7	-0.2609	-0.5028	-0.2955	-0.2838	-0.5062
6.75	-0.261	-0.5037	-0.2957	-0.284	-0.5062
6.8	-0.2611	-0.5044	-0.2958	-0.2841	-0.5063
6.85	-0.2612	-0.5049	-0.2961	-0.2842	-0.5063
6.9	-0.2613	-0.5056	-0.2963	-0.2844	-0.5064
6.95	-0.2614	-0.5062	-0.2966	-0.2845	-0.5064
7	-0.2615	-0.5071	-0.2968	-0.2846	-0.5064
7.05	-0.2616	-0.5079	-0.2968	-0.2847	-0.5065
7.1	-0.2617	-0.5087	-0.2969	-0.2848	-0.5065
7.15	-0.2617	-0.5095	-0.2971	-0.2849	-0.5065
7.2	-0.2618	-0.5104	-0.2975	-0.2851	-0.5065
7.25	-0.2619	-0.5116	-0.2979	-0.2852	-0.5066
7.3	-0.262	-0.5128	-0.298	-0.2853	-0.5067
7.35	-0.2621	-0.5137	-0.2981	-0.2854	-0.5067
7.4	-0.2622	-0.5145	-0.2984	-0.2855	-0.5068
7.45	-0.2623	-0.5149	-0.2986	-0.2856	-0.5068
7.5	-0.2624	-0.5153	-0.2988	-0.2857	-0.5068
7.55	-0.2625	-0.5157	-0.2989	-0.2859	-0.5069
7.6	-0.2625	-0.5164	-0.299	-0.2861	-0.5069
7.65	-0.2626	-0.5173	-0.2991	-0.2862	-0.5069
7.7	-0.2627	-0.518	-0.2992	-0.2863	-0.507
7.75	-0.2628	-0.5186	-0.2995	-0.2864	-0.507
7.8	-0.2629	-0.5195	-0.2997	-0.2865	-0.507
7.85	-0.263	-0.5204	-0.2998	-0.2866	-0.5071
7.9	-0.2631	-0.5213	-0.3	-0.2868	-0.5071
7.95	-0.2632	-0.5223	-0.3002	-0.2869	-0.5072
8	-0.2633	-0.5233	-0.3004	-0.287	-0.5072
8.05	-0.2634	-0.5242	-0.3005	-0.2872	-0.5072
8.1	-0.2634	-0.5247	-0.3006	-0.2873	-0.5072
8.15	-0.2635	-0.5253	-0.3008	-0.2874	-0.5073
8.2	-0.2636	-0.5258	-0.301	-0.2875	-0.5073
8.25	-0.2637	-0.5264	-0.3012	-0.2876	-0.5074
8.3	-0.2638	-0.5273	-0.3014	-0.2877	-0.5074
8.35	-0.2639	-0.5282	-0.3015	-0.2878	-0.5075
8.4	-0.264	-0.5292	-0.3016	-0.2879	-0.5075
8.45	-0.264	-0.53	-0.3018	-0.2881	-0.5076
8.5	-0.2641	-0.5304	-0.302	-0.2882	-0.5076
8.55	-0.2642	-0.5309	-0.3021	-0.2884	-0.5075
8.6	-0.2643	-0.5316	-0.3021	-0.2885	-0.5075
8.65	-0.2644	-0.5326	-0.3022	-0.2886	-0.5076
8.7	-0.2645	-0.5334	-0.3023	-0.2887	-0.5076
8.75	-0.2646	-0.5341	-0.3025	-0.2888	-0.5077
8.8	-0.2647	-0.5346	-0.3027	-0.2889	-0.5077
8.85	-0.2648	-0.5352	-0.3028	-0.289	-0.5078
8.9	-0.2648	-0.5362	-0.3029	-0.2891	-0.5078
8.95	-0.2649	-0.5371	-0.3031	-0.2892	-0.5078
9	-0.265	-0.5376	-0.3032	-0.2893	-0.5079
9.05	-0.2651	-0.5381	-0.3034	-0.2894	-0.508
9.1	-0.2652	-0.5388	-0.3035	-0.2896	-0.508
9.15	-0.2652	-0.5397	-0.3037	-0.2897	-0.508
9.2	-0.2653	-0.5404	-0.3038	-0.2898	-0.508
9.25	-0.2654	-0.5411	-0.304	-0.2899	-0.5081
9.3	-0.2655	-0.542	-0.3041	-0.29	-0.5081
9.35	-0.2656	-0.5429	-0.3042	-0.2901	-0.5081
9.4	-0.2657	-0.5436	-0.3044	-0.2902	-0.5082
9.45	-0.2658	-0.5442	-0.3045	-0.2904	-0.5082
9.5	-0.2658	-0.5449	-0.3046	-0.2905	-0.5083
9.55	-0.2659	-0.5455	-0.3049	-0.2906	-0.5083
9.6	-0.266	-0.5462	-0.3051	-0.2907	-0.5084
9.65	-0.2661	-0.5469	-0.3053	-0.2908	-0.5084
9.7	-0.2661	-0.5474	-0.3054	-0.2909	-0.5085
9.75	-0.2662	-0.5479	-0.3056	-0.2911	-0.5085
9.8	-0.2663	-0.5487	-0.3057	-0.2912	-0.5086
9.85	-0.2664	-0.5495	-0.3058	-0.2913	-0.5087
9.9	-0.2665	-0.5501	-0.3059	-0.2914	-0.5086
9.95	-0.2666	-0.5507	-0.306	-0.2915	-0.5086
10	-0.2666	-0.5514	-0.3061	-0.2917	-0.5086
10.05	-0.2667	-0.552	-0.3062	-0.2918	-0.5086
10.1	-0.2668	-0.5528	-0.3064	-0.292	-0.5087
10.15	-0.2669	-0.5535	-0.3065	-0.2921	-0.5088
10.2	-0.267	-0.554	-0.3066	-0.2922	-0.5088
10.25	-0.2671	-0.5546	-0.3067	-0.2923	-0.5088
10.3	-0.2671	-0.5553	-0.3068	-0.2924	-0.5088
10.35	-0.2672	-0.5558	-0.3069	-0.2925	-0.5088
10.4	-0.2673	-0.5564	-0.307	-0.2926	-0.5088
10.45	-0.2674	-0.5572	-0.3072	-0.2927	-0.5089
10.5	-0.2675	-0.5579	-0.3073	-0.2928	-0.509
10.55	-0.2675	-0.5584	-0.3074	-0.293	-0.5091
10.6	-0.2676	-0.5592	-0.3076	-0.2931	-0.5092
10.65	-0.2677	-0.56	-0.3077	-0.2933	-0.5092
10.7	-0.2678	-0.5607	-0.3079	-0.2934	-0.5092
10.75	-0.2679	-0.5615	-0.308	-0.2935	-0.5092
10.8	-0.2679	-0.5622	-0.3081	-0.2936	-0.5092
10.85	-0.268	-0.5628	-0.3082	-0.2937	-0.5093
10.9	-0.2681	-0.5635	-0.3083	-0.2938	-0.5093
10.95	-0.2682	-0.564	-0.3084	-0.2939	-0.5094
11	-0.2682	-0.5644	-0.3085	-0.294	-0.5094
11.05	-0.2683	-0.565	-0.3087	-0.2942	-0.5095
11.1	-0.2684	-0.5657	-0.3088	-0.2943	-0.5095
11.15	-0.2685	-0.5664	-0.309	-0.2944	-0.5095
11.2	-0.2686	-0.567	-0.3091	-0.2945	-0.5096
11.25	-0.2686	-0.5677	-0.3092	-0.2946	-0.5096
11.3	-0.2687	-0.5683	-0.3093	-0.2948	-0.5096
11.35	-0.2688	-0.569	-0.3095	-0.2949	-0.5097
11.4	-0.2689	-0.5697	-0.3096	-0.295	-0.5097
11.45	-0.2689	-0.5703	-0.3097	-0.2951	-0.5098
11.5	-0.269	-0.5709	-0.3098	-0.2952	-0.5098
11.55	-0.2691	-0.5716	-0.3099	-0.2954	-0.5099
11.6	-0.2692	-0.5723	-0.31	-0.2957	-0.5099
11.65	-0.2693	-0.5727	-0.3101	-0.2958	-0.5099
11.7	-0.2693	-0.573	-0.3103	-0.2959	-0.51
11.75	-0.2694	-0.5734	-0.3104	-0.296	-0.51
11.8	-0.2695	-0.5743	-0.3105	-0.2961	-0.5101
11.85	-0.2696	-0.5752	-0.3106	-0.2962	-0.5101
11.9	-0.2696	-0.5758	-0.3107	-0.2963	-0.5102
11.95	-0.2697	-0.5763	-0.3109	-0.2964	-0.5102
12	-0.2698	-0.5771	-0.311	-0.2966	-0.5102
12.05	-0.2699	-0.5778	-0.3111	-0.2967	-0.5102
12.1	-0.2699	-0.5784	-0.3112	-0.2969	-0.5102
12.15	-0.27	-0.5791	-0.3114	-0.297	-0.5103
12.2	-0.2701	-0.5796	-0.3115	-0.2971	-0.5104
12.25	-0.2702	-0.5799	-0.3116	-0.2972	-0.5104
12.3	-0.2703	-0.5804	-0.3117	-0.2974	-0.5104
12.35	-0.2703	-0.5812	-0.3118	-0.2975	-0.5105
12.4	-0.2704	-0.5817	-0.3119	-0.2976	-0.5106
12.45	-0.2705	-0.5822	-0.312	-0.2977	-0.5106
12.5	-0.2706	-0.583	-0.3122	-0.2978	-0.5107
12.55	-0.2706	-0.5839	-0.3123	-0.2979	-0.5107
12.6	-0.2707	-0.5846	-0.3124	-0.298	-0.5108
12.65	-0.2708	-0.5853	-0.3125	-0.2981	-0.5108
12.7	-0.2709	-0.5858	-0.3126	-0.2982	-0.5108
12.75	-0.2709	-0.5862	-0.3127	-0.2983	-0.5108
12.8	-0.271	-0.5866	-0.3129	-0.2984	-0.5109
12.85	-0.2711	-0.587	-0.313	-0.2985	-0.511
12.9	-0.2711	-0.5875	-0.3131	-0.2987	-0.511
12.95	-0.2712	-0.5882	-0.3132	-0.2989	-0.511
13	-0.2713	-0.5888	-0.3133	-0.299	-0.5111
13.05	-0.2714	-0.589	-0.3135	-0.2991	-0.5111
13.1	-0.2715	-0.5893	-0.3136	-0.2992	-0.5112
13.15	-0.2715	-0.5899	-0.3137	-0.2993	-0.5112
13.2	-0.2716	-0.5905	-0.3138	-0.2995	-0.5112
13.25	-0.2717	-0.591	-0.314	-0.2996	-0.5113
13.3	-0.2717	-0.5918	-0.3142	-0.2997	-0.5113
13.35	-0.2718	-0.5925	-0.3145	-0.2998	-0.5114
13.4	-0.2719	-0.5932	-0.3146	-0.3	-0.5114
13.45	-0.2719	-0.5936	-0.3147	-0.3001	-0.5114
13.5	-0.272	-0.5941	-0.3148	-0.3002	-0.5115
13.55	-0.2721	-0.5946	-0.3149	-0.3003	-0.5115
13.6	-0.2722	-0.5952	-0.3151	-0.3004	-0.5115
13.65	-0.2722	-0.5958	-0.3152	-0.3006	-0.5116
13.7	-0.2723	-0.5962	-0.3153	-0.3007	-0.5117
13.75	-0.2724	-0.5966	-0.3154	-0.3008	-0.5117
13.8	-0.2724	-0.597	-0.3155	-0.3009	-0.5117
13.85	-0.2725	-0.5975	-0.3156	-0.3012	-0.5118
13.9	-0.2726	-0.5978	-0.3157	-0.3013	-0.512
13.95	-0.2727	-0.5984	-0.3159	-0.3014	-0.512
14	-0.2727	-0.5991	-0.316	-0.3016	-0.512
14.05	-0.2728	-0.5995	-0.3161	-0.3017	-0.512
14.1	-0.2729	-0.5998	-0.3162	-0.3018	-0.5121
14.15	-0.2729	-0.6002	-0.3163	-0.3019	-0.5122
14.2	-0.273	-0.6006	-0.3164	-0.302	-0.5123
14.25	-0.2731	-0.6011	-0.3165	-0.3021	-0.5123
14.3	-0.2732	-0.6016	-0.3166	-0.3022	-0.5123
14.35	-0.2732	-0.6019	-0.3168	-0.3023	-0.5123
14.4	-0.2733	-0.6024	-0.3169	-0.3025	-0.5123
14.45	-0.2734	-0.6029	-0.317	-0.3027	-0.5124
14.5	-0.2734	-0.6035	-0.3171	-0.3028	-0.5125
14.55	-0.2735	-0.6041	-0.3172	-0.3029	-0.5125
14.6	-0.2736	-0.6046	-0.3173	-0.303	-0.5126
14.65	-0.2736	-0.605	-0.3174	-0.3032	-0.5126
14.7	-0.2737	-0.6054	-0.3175	-0.3033	-0.5126
14.75	-0.2737	-0.606	-0.3176	-0.3034	-0.5126
14.8	-0.2738	-0.6064	-0.3177	-0.3035	-0.5127
14.85	-0.2739	-0.6067	-0.3179	-0.3036	-0.5127
14.9	-0.274	-0.607	-0.318	-0.3037	-0.5127
14.95	-0.274	-0.6074	-0.3181	-0.3039	-0.5128
15	-0.2741	-0.6078	-0.3183	-0.304	-0.5128
15.05	-0.2742	-0.6084	-0.3184	-0.3041	-0.5129
15.1	-0.2742	-0.6089	-0.3185	-0.3042	-0.5129
15.15	-0.2743	-0.6092	-0.3186	-0.3044	-0.513
15.2	-0.2743	-0.6095	-0.3188	-0.3045	-0.513
15.25	-0.2744	-0.6102	-0.3189	-0.3046	-0.513
15.3	-0.2745	-0.6106	-0.3191	-0.3047	-0.5131
15.35	-0.2745	-0.6108	-0.3192	-0.3048	-0.5131
15.4	-0.2746	-0.611	-0.3193	-0.305	-0.5132
15.45	-0.2747	-0.6113	-0.3194	-0.3051	-0.5132
15.5	-0.2747	-0.6116	-0.3195	-0.3053	-0.5133
15.55	-0.2748	-0.612	-0.3196	-0.3054	-0.5133
15.6	-0.2749	-0.6123	-0.3199	-0.3055	-0.5133
15.65	-0.2749	-0.6126	-0.32	-0.3056	-0.5133
15.7	-0.275	-0.6128	-0.3201	-0.3057	-0.5134
15.75	-0.2751	-0.613	-0.3203	-0.3059	-0.5134
15.8	-0.2752	-0.6135	-0.3204	-0.3061	-0.5135
15.85	-0.2752	-0.6139	-0.3205	-0.3062	-0.5135
15.9	-0.2753	-0.6141	-0.3206	-0.3064	-0.5135
15.95	-0.2753	-0.6142	-0.3207	-0.3065	-0.5135
16	-0.2754	-0.6147	-0.3209	-0.3066	-0.5136
16.05	-0.2755	-0.6151	-0.321	-0.3067	-0.5136
16.1	-0.2755	-0.6153	-0.3212	-0.3069	-0.5136
16.15	-0.2756	-0.6156	-0.3213	-0.307	-0.5136
16.2	-0.2757	-0.6159	-0.3214	-0.3071	-0.5137
16.25	-0.2757	-0.6161	-0.3215	-0.3072	-0.5137
16.3	-0.2758	-0.6164	-0.3216	-0.3073	-0.5138
16.35	-0.2758	-0.6169	-0.3217	-0.3074	-0.5138
16.4	-0.2759	-0.6172	-0.3218	-0.3076	-0.5138
16.45	-0.2759	-0.6174	-0.3219	-0.3077	-0.5138
16.5	-0.276	-0.6175	-0.322	-0.3078	-0.5139
16.55	-0.276	-0.6177	-0.3221	-0.3079	-0.5139
16.6	-0.2761	-0.6179	-0.3222	-0.308	-0.5139
16.65	-0.2762	-0.6181	-0.3223	-0.3081	-0.5139
16.7	-0.2762	-0.6182	-0.3224	-0.3082	-0.5139
16.75	-0.2763	-0.6184	-0.3226	-0.3083	-0.514
16.8	-0.2763	-0.6185	-0.3227	-0.3085	-0.514
16.85	-0.2764	-0.6186	-0.3228	-0.3086	-0.5141
16.9	-0.2765	-0.6188	-0.3229	-0.3087	-0.5141
16.95	-0.2765	-0.6189	-0.323	-0.3088	-0.5141
17	-0.2766	-0.619	-0.3231	-0.3089	-0.5142
17.05	-0.2766	-0.6191	-0.3232	-0.309	-0.5142
17.1	-0.2767	-0.6192	-0.3233	-0.3092	-0.5142
17.15	-0.2767	-0.6194	-0.3234	-0.3093	-0.5143
17.2	-0.2768	-0.6195	-0.3235	-0.3095	-0.5143
17.25	-0.2768	-0.6197	-0.3236	-0.3096	-0.5144
17.3	-0.2769	-0.6198	-0.3238	-0.3097	-0.5144
17.35	-0.2769	-0.6199	-0.3239	-0.3098	-0.5145
17.4	-0.277	-0.62	-0.324	-0.31	-0.5145
17.45	-0.277	-0.6201	-0.3241	-0.3101	-0.5145
17.5	-0.2771	-0.6202	-0.3242	-0.3102	-0.5146
17.55	-0.2771	-0.6204	-0.3243	-0.3104	-0.5146
17.6	-0.2772	-0.6205	-0.3244	-0.3106	-0.5146
17.65	-0.2772	-0.6206	-0.3245	-0.3107	-0.5146
17.7	-0.2773	-0.6207	-0.3246	-0.3108	-0.5147
17.75	-0.2774	-0.6208	-0.3247	-0.3109	-0.5148
17.8	-0.2774	-0.6209	-0.3249	-0.3111	-0.5149
17.85	-0.2775	-0.621	-0.325	-0.3113	-0.5149
17.9	-0.2775	-0.621	-0.3251	-0.3114	-0.5149
17.95	-0.2776	-0.6211	-0.3252	-0.3115	-0.515
18	-0.2776	-0.6212	-0.3253	-0.3116	-0.515
18.05	-0.2777	-0.6213	-0.3254	-0.3117	-0.515
18.1	-0.2777	-0.6214	-0.3255	-0.3119	-0.515
18.15	-0.2778	-0.6214	-0.3256	-0.312	-0.5151
18.2	-0.2778	-0.6215	-0.3257	-0.3122	-0.5151
18.25	-0.2778	-0.6215	-0.3258	-0.3123	-0.5152
18.3	-0.2779	-0.6216	-0.326	-0.3124	-0.5152
18.35	-0.2779	-0.6216	-0.3261	-0.3125	-0.5152
18.4	-0.278	-0.6217	-0.3262	-0.3126	-0.5152
18.45	-0.278	-0.6217	-0.3263	-0.3127	-0.5152
18.5	-0.2781	-0.6217	-0.3264	-0.3128	-0.5153
18.55	-0.2781	-0.6217	-0.3265	-0.313	-0.5153
18.6	-0.2782	-0.6217	-0.3266	-0.3132	-0.5153
18.65	-0.2782	-0.6217	-0.3267	-0.3134	-0.5153
18.7	-0.2783	-0.6217	-0.3268	-0.3135	-0.5153
18.75	-0.2783	-0.6217	-0.3269	-0.3136	-0.5153
18.8	-0.2784	-0.6216	-0.327	-0.3137	-0.5153
18.85	-0.2784	-0.6214	-0.3271	-0.3138	-0.5154
18.9	-0.2784	-0.6212	-0.3273	-0.3139	-0.5154
18.95	-0.2785	-0.621	-0.3274	-0.314	-0.5154
19	-0.2785	-0.6209	-0.3275	-0.3142	-0.5154
19.05	-0.2786	-0.6207	-0.3276	-0.3143	-0.5154
19.1	-0.2786	-0.6202	-0.3277	-0.3145	-0.5155
19.15	-0.2786	-0.6196	-0.3278	-0.3146	-0.5155
19.2	-0.2787	-0.6193	-0.3279	-0.3147	-0.5155
19.25	-0.2787	-0.6187	-0.328	-0.3148	-0.5155
19.3	-0.2788	-0.6178	-0.3281	-0.3149	-0.5155
19.35	-0.2788	-0.6169	-0.3282	-0.3151	-0.5155
19.4	-0.2788	-0.6163	-0.3283	-0.3152	-0.5155
19.45	-0.2789	-0.6156	-0.3284	-0.3153	-0.5155
19.5	-0.2789	-0.6148	-0.3285	-0.3154	-0.5155
19.55	-0.2789	-0.6139	-0.3286	-0.3155	-0.5156
19.6	-0.279	-0.6131	-0.3287	-0.3156	-0.5155
19.65	-0.279	-0.6124	-0.3288	-0.3158	-0.5155
19.7	-0.279	-0.6116	-0.329	-0.3159	-0.5155
19.75	-0.2791	-0.6108	-0.3291	-0.316	-0.5156
19.8	-0.2791	-0.6101	-0.3292	-0.3161	-0.5156
19.85	-0.2792	-0.6095	-0.3293	-0.3162	-0.5156
19.9	-0.2792	-0.6087	-0.3295	-0.3163	-0.5156
19.95	-0.2792	-0.6081	-0.3297	-0.3165	-0.5156
20	-0.2793	-0.6076	-0.3298	-0.3166	-0.5156
20.05	-0.2793	-0.6069	-0.3299	-0.3167	-0.5157
20.1	-0.2794	-0.6062	-0.33	-0.3168	-0.5157
20.15	-0.2794	-0.6056	-0.3301	-0.317	-0.5157
20.2	-0.2794	-0.6049	-0.3302	-0.3172	-0.5157
20.25	-0.2795	-0.6041	-0.3303	-0.3173	-0.5158
20.3	-0.2795	-0.6035	-0.3304	-0.3174	-0.5158
20.35	-0.2796	-0.603	-0.3305	-0.3175	-0.5158
[truncated: 3,301 more rows]

[truncated: 23 more sheets: Supplementary Fig 1, Supplementary Fig 2, Supplementary Fig 3c-d, Supplementary Fig 4, Supplementary Fig 5 a, Supplementary Fig 5 b, Supplementary Fig 5 c, Supplementary Fig 6b-c, Supplementary Fig 8b-c,e-f,h-i, Supplementary Fig 9b, Supplementary Fig 10b, Supplementary Fig 11b, Supplementary Fig 12, Supplementary Fig 14a-c, Supplementary Fig 15a-d, Supplementary Fig 16a-b, Supplementary Fig 17, Supplementary Fig 18, Supplementary Fig 19, Supplementary Fig 20b …]
