# Supplementary material for: Reversible thermal regulation for bifunctional dynamic control of gene expression in Escherichia coli
Source: Nat Commun. 2021 Mar 3;12:1411. doi: 10.1038/s41467-021-21654-x (PMC7930084; doi:10.1038/s41467-021-21654-x)
Supplement: Supplementary file 15 — Source Data [file 41467_2021_21654_MOESM15_ESM.zip › Source Data/Plasmids/Supplementary Data-15 P221 p15a-pf-207-mreB.txt]

>Sequence of Plasmid No. 221 p15a-pf-207-mreB
CGTTAAGGTtactagagAGCTGTCACCGGATGTGCTTTCCGGTCTGATGAGTCCGTGAGGACGAAACAGCCTCTACAAATAATTTTGTTTAAtActagagTCACACAGGACtactagatgttgaaaaaatttcgtggcatgttttccaatgacttgtccattgacctgggtactgcgaataccctcatttatgtaaaaggacaaggcatcgtattgaatgagccttccgtggtggccattcgtcaggatcgtgccggttcaccgaaaagcgtagctgcagtaggtcatgacgcgaagcagatgctgggccgtacgccgggcaatattgctgccattcgcccaatgaaagacggcgttatcgccgacttcttcgtgactgaaaaaatgctccagcacttcatcaaacaagtgcacagcaacagctttatgcgtccaagcccgcgcgttctggtttgtgtgccggttggcgcgacccaggttgaacgccgcgcaattcgtgaatccgcgcagggcgctggtgcccgtgaagtcttcctgattgaagaaccgatggctgccgcaattggtgctggcctgccggtttctgaagcgaccggttctatggtggttgatatcggtggtggtaccactgaagttgctgttatctccttgaacggtgtggtttactcctcttctgtgcgcattggtggtgaccgtttcgacgaagctatcatcaactatgtgcgtcgtaattacggttctctgatcggtgaagccaccgcagaacgtatcaagcacgaaatcggttcggcttatccgggcgatgaagtccgtgaaatcgaagttcgtggccgtaacctggcagaaggtgttccacgcggttttaccctgaactccaatgaaatcctcgaagcactgcaggaaccgctgaccggtattgtgagcgcggtaatggttgcactggaacagtgcccgccggaactggcttccgacatctccgagcgcggcatggtgctcaccggtggtggcgcactgctgcgtaaccttgaccgtttgttaatggaagaaaccggcattccagtcgttgttgctgaagacccgctgacctgtgtggcgcgcggtggcggcaaagcgctggaaatgatcgacatgcacggcggcgacctgttcagcgaagagtaaTGATAAGccaggcatcaaataaaacgaaaggctcagtcgaaagactgggcctttcgttttatctgttgtttgtcggtgaacgctctctactagagtcacactggctcaccttcgggtgggcctttctgcgtttatatactagagctgctaacaaagcccgaaaggaagctgagttggctgctgccaccgctgagcaataaCTAGCATAACCCCTTGGGGCCTCTAAACGGGTCTTGAGGGGTTTTTTGctgaaaggaggaactatatccggattactagagGTCATGCTTGCCATCTGTTTTCTTGcaagatTACTAGTAGCGGCCGCTGCAGgagtcactaagggttagttagttagattagcagaaagtcaaaagcctccgaccggaggcttttgactaaaacttcccttggggttatcattggggctcactcaaaggcggtaatcagataaaaaaaatccttagctttcgctaaggatgatttctgctagagctgtcagaccaagtttacgAAcgtctcattttcgccaaaagttggcccagggcttcccggtatcaacagggacaccaggatttatttattctgcgaagtgatcttccgtcacaggtatttattcggcgcaaagtgcgtcgggtgatgctgccaacttactgatttagtgtatgatggtgtttttgaggtgctccagtggcttctgtttctatcagctgtccctcctgttcagctactgacggggtggtgcgtaacggcaaaagcaccgccggacatcagcgctagcggagtgtatactggcttactatgttggcactgatgagggtgtcagtgaagtgcttcatgtggcaggagaaaaaaggctgcaccggtgcgtcagcagaatatgtgatacaggatatattccgcttcctcgctcactgactcgctacgctcggtcgttcgactgcggcgagcggaaatggcttacgaacggggcggagatttcctggaagatgccaggaagatacttaacagggaagtgagagggccgcggcaaagccgtttttccataggctccgcccccctgacaagcatcacgaaatctgacgctcaaatcagtggtggcgaaacccgacaggactataaagataccaggcgtttcccctggcggctccctcgtgcgctctcctgttcctgcctttcggtttaccggtgtcattccgctgttatggccgcgtttgtctcattccacgcctgacactcagttccgggtaggcagttcgctccaagctggactgtatgcacgaaccccccgttcagtccgaccgctgcgccttatccggtaactatcgtcttgagtccaacccggaaagacatgcaaaagcaccactggcagcagccactggtaattgatttagaggagttagtcttgaagtcatgcgccggttaaggctaaactgaaaggacaagttttggtgactgcgctcctccaagccagttacctcggttcaaagagttggtagctcagagaaccttcgaaaaaccgccctgcaaggcggttttttcgttttcagagcaagagattacgcgcagaccaaaacgatctcaagaagatcatcttattaatcagataaaatatttctagatttcagtgcaatttatctcttcaaatgtagcacctgaagtcagccccatacgatataagttgtaattctcatgttagtcatgccccgcgcccaccggaaggagctgactgggttgaaggctctcaagggcatcggtcgagatcccggtgcctaatgagtgagctaacttacattaattgcgttgcgctcactgcaagcttttagaATactagaggttgatcgggcacgtaagaggttccaactttcaccataatgaaataagatcactaccgggcgtattttttgagttatcgagattttcaggagctaaggaagctaaaatggagaaaaaaatcacgggatataccaccgttgatatatcccaatggcatcgtaaagaacattttgaggcatttcagtcagttgctcaatgtacctataaccagaccgttcagctggatattacggcctttttaaagaccgtaaagaaaaataagcacaagttttatccggcctttattcacattcttgcccgcctgatgaacgctcacccggagtttcgtatggccatgaaagacggtgagctggtgatctgggatagtgttcacccttgttacaccgttttccatgagcaaactgaaacgttttcgtccctctggagtgaataccacgacgatttccggcagtttctccacatatattcgcaagatgtggcgtgttacggtgaaaacctggcctatttccctaaagggtttattgagaatatgttttttgtctcagccaatccctgggtgagtttcaccagttttgatttaaacgtggccaatatggacaacttcttcgcccccgttttcacgatgggcaaatattatacgcaaggcgacaaggtgctgatgccgctggcgatccaggttcatcatgccgtttgtgatggcttccatgtcggccgcatgcttaatgaattacaacagtactgtgatgagtggcagggcggggcgtaataatactagctccggcaaaaaaacgggcaaggtgtcaccaccctgccctttttctttaaaaccgaaaagattacttcgcgtttgccacctgacgtctaagaaaaggaatattcagcaatttgcccgtgccgaagaaaggcccacccgtgaaggtgagccagtgagttgattgctacgtaattagttagttagcccttagtgactcgaattcGCGGCCGCTTCTAGAGCTCGGTACCAAATTCCAGAAAAGAGGCCGCGAAAGCGGCCTTTTTTCGTTTTGGTCCtactagATGCCTCCACACCGCTCGTCACATCCTGgattcgttaccaattgacATGATACGAAACGTACCGTAT
